# Supplementary material for: Cytokinin fluoroprobe reveals multiple sites of cytokinin perception at plasma membrane and endoplasmic reticulum
Source: Nat Commun. 2020 Aug 27;11:4285. doi: 10.1038/s41467-020-17949-0 (PMC7452891; doi:10.1038/s41467-020-17949-0)
Supplement: Supplementary file 6 — Source Data [file 41467_2020_17949_MOESM6_ESM.xlsx]

## Sheet: Fig1
Fig1c
AHK4	6 nM 3HiP	+ 0.001 µM iP	+ 0.1 µM iP	+ 10 µM iP	+ 1 µM iP-NBD	+ 10 µM iP-NBD	+ 50 µM iP-NBD
Bound 3HiP (dpm)	8379	7717	940	-504	9446	6741	4239
	8581	7832	1623	419	8874	6651	3637
	7770	7250	1270	100	8436	7183	4212
Mean	8243.33	7599.67	1277.67	5	8918.67	6858.33	4029.33
SD	422.178	308.231	341.565	468.776	506.479	284.748	340.039
t-test		0.106273	3.41487e-05	2.47115e-05	0.153053	0.0126455	0.000230371
			***	***		*	***
AHK3	18 nM 3HiP	+ 0.001 µM iP	+ 0.1 µM iP	+ 10 µM iP	+ 1 µM iP-NBD	+ 10 µM iP-NBD	+ 50 µM iP-NBD
Bound 3HiP (dpm)	3736	2392	2254	339	4347	4325	4589
	3199	3039	2487	724	3900	4537	4079
	4091	4217	2289	824	4427	3924	4002
Mean	3675.33	3216	2343.33	629	4224.67	4262	4223.33
SD	449.084	925.285	125.644	256.076	284.001	311.318	319.008
t-test		0.497471	0.0285106	0.00156042	0.160869	0.145218	0.167686
Fig1d
			mock						0.01 µM iP						0.1 µM iP						1 µM iP						10 µM iP-NBD						100 µM iP-NBD						0.1 µM iP + 10 µM iP-NBD						0.1 µM iP + 100 µM iP-NBD
			PP2A			ARR5			PP2A			ARR5			PP2A			ARR5			PP2A			ARR5			PP2A			ARR5			PP2A			ARR5			PP2A			ARR5			PP2A			ARR5
			Ct	∆∆Ct	Fold change	Ct	∆∆Ct	Fold change	Ct	∆∆Ct	Fold change	Ct	∆∆Ct	Fold change	Ct	∆∆Ct	Fold change	Ct	∆∆Ct	Fold change	Ct	∆∆Ct	Fold change	Ct	∆∆Ct	Fold change	Ct	∆∆Ct	Fold change	Ct	∆∆Ct	Fold change	Ct	∆∆Ct	Fold change	Ct	∆∆Ct	Fold change	Ct	∆∆Ct	Fold change	Ct	∆∆Ct	Fold change	Ct	∆∆Ct	Fold change	Ct	∆∆Ct
	Biological replicate 1	Technical replicate 1	23.417	1	1	22.008	2.65553	1	23.688	1	1	21.884	3.49187	1.77354	23.146	1	1	19.844	9.86282	3.41294	23.228	1	1	19.575	12.5795	4.99473	23.588	1	1	21.714	3.66547	1.48982	23.326	1	1	20.223	8.59204	3.21427	23.09	1	1	20.465	6.16884	3.06391	22.899	1	1	19.509	10.4831
		Technical replicate 2	23.485	1		22.167	2.4932		23.462	1		21.39	4.20469		23.002	1		19.421	11.9671		23.378	1		19.348	16.3362		23.205	1		21.615	3.01049		23.476	1		19.906	11.8762		23.416	1		20.378	8.21352		23.007	1		19.296	13.0955
		Technical replicate 3	23.455	1		21.944	2.85008		23.478	1		21.738	3.34035		22.906	1		19.589	9.9659		23.501	1		19.584	15.1055		23.533	1		21.58	3.87179		23.642	1		20.314	10.0422		23.382	1		20.539	7.17511		23.136	1		19.583	11.7371
	Biological replicate 2	Technical replicate 1	23.123	1		21.572	2.9302		23.308	1		20.601	6.52962		23.603	1		20.653	7.72749		23.586	1		19.906	12.8171		23.76	1		21.779	3.94767		23.243	1		20.021	9.33079		23.084	1		20.019	8.36868		23.686	1		20.366	9.98664
		Technical replicate 2	23.018	1		21.34	3.19984		22.834	1		20.424	5.31474		23.079	1		20.396	6.4219		23.232	1		19.954	9.7001		23.81	1		21.757	4.14968		23.039	1		20.001	8.21352		22.941	1		19.879	8.3513		23.542	1		20.096	10.8981
		Technical replicate 3	23.047	1		21.648	2.63719		23.016	1		20.51	5.68043		23.441	1		20.507	7.64226		23.683	1		20.24	10.8754		23.327	1		21.711	3.06524		23.458	1		20.36	8.56231		23.237	1		20.112	8.72406		23.813	1		20.443	10.3388
	Biological replicate 3	Technical replicate 1	23.478	1		22.002	2.78176		23.234	1		21.176	4.16409		23.281	1		20.379	7.47462		22.977	1		19.071	14.9907		23.432	1		21.367	4.18434		23.423	1		20.739	6.42635		23.329	1		20.531	6.95476		20.073	1		20.637	0.676424
		Technical replicate 2	22.932	1		21.748	2.27206		23.155	1		20.821	5.04201		22.954	1		20.033	7.57371		22.742	1		18.99	13.473		23.106	1		21.011	4.27226		23.409	1		20.505	7.48499		23.486	1		20.338	8.86426		24.071	1		20.582	11.2278
		Technical replicate 3	22.944	1		21.816	2.18556		23.131	1		20.875	4.77665		22.911	1		20.15	6.77866		23.099	1		19.298	13.9385		23.304	1		21.286	4.05022		23.656	1		20.937	6.58416		23.599	1		20.676	7.58422		23.491	1		20.712	6.86376
	Biological replicate 1	Technical replicate 1	23.646	1		22.134	2.85205			SD	0		SD	0.38998	23.059	1		19.592	11.0579			AVERAGE	0		AVERAGE	0.788804	23.856	1		22.263	3.01676		23.343	1		20.407	7.65287		23.998	1		20.598	10.5561		23.161	1		19.792	10.3317
		Technical replicate 2	23.352	1		22.133	2.32785			SE	0		SE	0.129993	23.291	1		19.585	13.0502			SD	0		SD	0.262935	23.777	1		22.077	3.24901		23.41	1		20.297	8.6518		23.806	1		20.462	10.1542		23.172	1		19.818	10.2248
		Technical replicate 3	23.583	1		22.031	2.93223								23.164	1		19.568	12.0922								24.053	1		22.38	3.18877		23.154	1		20.31	7.18008		23.912	1		20.723	9.11979		23.257	1		20.014	9.46761
	Biological replicate 2	Technical replicate 1	23.356	1		21.822	2.89588								23.391	1		20.663	6.62537								23.513	1		21.173	5.06303		23.814	1		20.567	9.49389		23.231	1		20.582	6.27232		23.798	1		20.319	11.1502
		Technical replicate 2	23.331	1		21.611	3.29436								23.831	1		20.715	8.66981								23.54	1		20.96	5.9794		23.716	1		20.5	9.29207		23.178	1		20.385	6.93069		23.728	1		20.246	11.1734
		Technical replicate 3	23.377	1		21.859	2.86394								23.544	1		20.675	7.30559								23.56	1		21.282	4.85005		23.755	1		20.565	9.12611		23.391	1		20.541	7.21		23.893	1		20.462	10.7853
	Biological replicate 3	Technical replicate 1	23.319	1		22.013	2.47255								23.812	1		20.496	9.95899									SD	0		SD	0.318095		SD	0		SD	0.530437	23.899	1		20.685	9.2792		23.749	1		21.07	6.40412
		Technical replicate 2	23.009	1		21.815	2.28786								23.631	1		20.377	9.54007									SE	0		SE	0.0821318		SE	0		SE	0.136958	23.694	1		20.471	9.33726		23.993	1		20.96	8.1851
		Technical replicate 3	23.016	1		21.984	2.04486								23.833	1		20.507	10.0283																				23.767	1		20.816	7.73285		23.717	1		21.057	6.32033
				SD	0		SD	0.131606								SD	0		SD	0.76568																				SD	0		SD	0.473279		SD	0		SD
				SE	0		SE	0.0310199								SE	0		SE	0.180472																				SE	0		SE	0.111553		SE	0		SE
Fig1e															Fig1f
		Col-0 + iP-NBD						Col-0 + iP, iP-NBD								Col-0 + iP-NBD						pup14 + iP-NBD
		2 min		7 min		12 min		2 min		7 min		12 min				2 min		7 min		12 min		2 min		7 min		12 min
			(%)		(%)		(%)		(%)		(%)		(%)				(%)		(%)		(%)		(%)		(%)		(%)
		2568.86	39.7402	4193.91	64.8798	5604.83	86.7067	3115.14	48.1912	4424.87	68.4527	4508.45	69.7457			1925.79	45.6185	3765.03	89.1865	4862.71	115.188	1058.7	25.0786	1579.57	37.417	1584.79	37.5408
		2525.39	39.0678	4057.4	62.7679	5281.24	81.7008	2234.46	34.5671	4182.09	64.6969	5998.54	92.7974			1969.2	46.6468	3537.44	83.7954	4564.23	108.118	1166.56	27.6336	1711.12	40.5332	1716.28	40.6555
		2516.4	38.9286	4343.38	67.192	5553.23	85.9084	2902.34	44.8991	4586.43	70.952	6135.99	94.9237			2072.87	49.1025	3829.15	90.7054	4914.92	116.425	1077.28	25.5188	1729.99	40.9803	1618.89	38.3485
		5903.94	91.3339	7658.66	118.479	9260.54	143.26	1909.56	29.5409	3954.03	61.1688	5541.2	85.7223			2205.67	52.2483	3970.64	94.0572	5123.88	121.375	1037.86	24.5849	1648.01	39.0383	1567.91	37.141
		4087.07	63.2269	7913.78	122.426	6644.78	102.795	2090.07	32.3333	3868.58	59.8469	5246.95	81.1702			2031.46	48.1216	3736.09	88.501	4685.76	110.997	954.46	22.6094	1417.72	33.5833	1341.77	31.7841
		3865.07	59.7926	5443.95	84.2178	7275.94	112.559	2182.55	33.7641	3576.27	55.3249	4191.87	64.8481			2506.99	59.3859	3757.18	89.0006	3958.47	93.7689	1951.35	46.2238	2996.3	70.9769	3702.53	87.7062
		6817.85	105.472	5244.81	81.1372	6980.15	107.983	2767.26	42.8095	3261.97	50.4627	3847.95	59.5277			2519.94	59.6926	3651.33	86.4932	3867.99	91.6256	1903.2	45.0833	3035.39	71.9027	3783.51	89.6244
		5406.76	83.6424	8476.69	131.134	9947.12	153.882	3329.87	51.5131	3913.67	60.5445	4153.29	64.2513			2502.35	59.2761	3372.87	79.897	3498.69	82.8774	2064.51	48.9044	3334.68	78.9923	4112.91	97.4273
		7021.83	108.628	7187.06	111.184	8958.88	138.594	2840.03	43.9352	3216.08	49.7527	3839.19	59.3922			2706.16	64.104	3536.73	83.7785	3500.53	82.9209	2219.66	52.5798	3620.73	85.7683	4579.03	108.469
		3885.7	60.1118	9339.33	144.479	9945.45	153.856	2085.61	32.2644	2912.87	45.062	3562.98	55.1193			2868.8	67.9565	3333.91	78.9741	3238.04	76.7032	2212.08	52.4	3640.5	86.2367	4540.49	107.556
		3631.01	56.1717	6226.94	96.3308	7735.19	119.663	1931.39	29.8785	2838.25	43.9076	3664.95	56.6967									2336.26	55.3416	4617.06	109.37	4749.56	112.508
		3761.05	58.1835	4992.09	77.2275	6499.14	100.542	1069.99	16.5527	2281.34	35.2922	2857.67	44.2082									2549.36	60.3897	4723.51	111.891	5405.36	128.043
		3078.74	47.628	6780.14	104.889	5045.01	78.0462	1074.84	16.6277	2210.52	34.1967	3179.7	49.1899									2129.23	50.4376	2414	57.1833	2489.45	58.9704
		4632.81	71.6695	4463.47	69.0498	4592.95	71.0529	851.744	13.1765	1723.46	26.6619	3205.19	49.5843									2269.14	53.7517	2352.05	55.7156	2401.95	56.8977
		5102.9	78.9419	5890.32	91.1232	6731.84	104.141	1016.02	15.7178	1916.9	29.6545	2339.12	36.1862									2070.61	49.0488	2237.34	52.9985	2111.74	50.0231
		2771.7	42.8781	4138.64	64.0247	6319.9	97.7688	2384.6	36.8898	3714.06	57.4565	2776.04	42.9453									2089.08	49.4865	2010.47	47.6242	1924.31	45.5832
		3220.91	49.8275	7335.16	113.475	3944.44	61.0205	3565.49	55.1581	4113.09	63.6294	4746.75	73.4322									2201.12	52.1404	1940.96	45.9779	1823.26	43.1895
		2139.22	33.0938	4271	66.0723	5973.75	92.4138	1684.44	26.0583	3079.94	47.6466	3571.26	55.2473									1413.5	33.4832	1907.83	45.1929	1985.12	47.0239
		2206.2	34.1298	5266.69	81.4756	6816.69	105.454	2779.07	42.9921	3958.35	61.2356	4293.55	66.4212									1404.61	33.2725	1732.37	41.0365	1832.34	43.4048
		1823.03	28.2023	3506.58	54.2467	5431.96	84.0323	2509.83	38.827	4008.49	62.0112	4257.05	65.8565							Max. fluorescence
				3908.8	60.469	4830.59	74.7291					3598.99	55.6763		Ave.	2330.92	55.2153	3649.04	86.4389	4221.52	100	1795.19	42.5247	2560.5	60.6536	2803.75	66.4156
				3263.78	50.4906	4220.88	65.2969					5599.54	86.6248		S.D.	332.19	7.86897	202.551	4.79806	686.607	16.2644	528.042	12.5083	1019.06	24.1397	1333.93	31.5984
				4184.31	64.7312	5080.46	78.5947								S.E.M.	105.048	2.48839	64.0523	1.51728	217.124	5.14327	121.141	2.86961	233.789	5.53803	306.025	7.24917
						Max. fluorescence
	Ave.	3848.32	59.5335	5568.99	86.1523	6464.13	100	2216.22	34.2848	3387.06	52.3978	4141.65	64.0712
	S.D.	1536.78	23.7739	1728.01	26.7323	1743.02	26.9645	790.569	12.2301	844.851	13.0698	1050.98	16.2586
	S.E.M.	343.634	5.31601	360.315	5.57406	363.445	5.62248	176.777	2.73473	188.915	2.92251	224.069	3.46635
[truncated: 1 more columns]

## Sheet: Fig2
Fig2d				Fig2f
Profiling				Profiling
Distance [µm]	iP-NBD	FM4-64		Distance [µm]	iP-NBD	FM4-64
0	310	466		0	718	138
0.112	1094	768		0.112	11	0
0.224	1125	0		0.224	720	148
0.336	1233	581		0.336	542	0
0.448	1190	1000		0.448	150	254
0.56	933	467		0.561	653	0
0.672	304	242		0.673	210	38
0.784	278	0		0.785	987	52
0.896	636	149		0.897	69	179
1.008	812	91		1.009	91	262
1.12	1042	1040		1.121	163	0
1.232	125	536		1.233	534	217
1.344	384	541		1.345	0	0
1.456	904	380		1.458	678	0
1.568	414	137		1.57	528	272
1.68	1315	272		1.682	219	0
1.792	103	20		1.794	303	0
1.904	1900	34		1.906	696	22
2.016	107	0		2.018	100	0
2.128	1262	126		2.13	0	356
2.24	1111	389		2.242	327	614
2.352	718	114		2.355	65	0
2.464	578	214		2.467	901	222
2.576	1633	383		2.579	85	100
2.688	2832	424		2.691	135	70
2.8	1381	621		2.803	1011	460
2.913	3348	0		2.915	2181	68
3.025	3924	1045		3.027	1012	385
3.137	6837	905		3.139	1332	0
3.249	9102	2536		3.252	2007	162
3.361	9328	4700		3.364	1846	290
3.473	14253	7725		3.476	1481	457
3.585	12479	12215		3.588	1216	169
3.697	10247	12174		3.7	2815	155
3.809	6283	13739		3.812	1594	22
3.921	7378	11893		3.924	2387	34
4.033	9979	11373		4.036	1513	0
4.145	12729	6506		4.149	2917	482
4.257	7474	3753		4.261	1003	274
4.369	8409	3206		4.373	638	877
4.481	5597	2627		4.485	1556	675
4.593	5661	1352		4.597	2522	1517
4.705	3994	813		4.709	2938	1758
4.817	4144	1971		4.821	3097	929
4.929	3515	613		4.933	3966	2781
5.041	2375	922		5.046	3779	2281
5.153	2828	1435		5.158	1353	3054
5.265	1874	1439		5.27	3082	2209
5.377	2852	639		5.382	1423	4176
5.489	1963	656		5.494	2921	8016
5.601	2272	376		5.606	3780	8987
5.713	574	975		5.718	2794	7551
5.825	1594	21		5.83	2501	5735
5.937	728	978		5.943	824	2651
6.049	1427	1032		6.055	2887	1128
6.161	442	327		6.167	1847	1990
6.273	191	143		6.279	1246	532
6.385	634	158		6.391	2164	1799
6.497	211	236		6.503	1428	243
6.609	1214	799		6.615	1573	551
6.721	851	349		6.727	1456	618
6.833	1874	37		6.84	2563	287
6.945	420	211		6.952	328	188
7.057	369	0		7.064	465	110
7.169	228	47		7.176	699	161
7.281	1105	223		7.288	165	11
7.393	56	428		7.4	644	0
7.505	1758	192		7.512	410	259
7.617	1254	0		7.624	463	29
7.729	920	196		7.737	24	0
7.841	224	463		7.849	271	0
7.953	1100	376		7.961	515	425
8.065	859	0		8.073	902	194
8.177	925	338		8.185	3188	0
8.289	259	0		8.297	1586	388
8.401	0	0		8.409	1826	187
8.513	541	492		8.521	3096	0
8.626	572	876		8.634	1092	189
8.738	1016	271		8.746	1200	103
8.85	599	164		8.858	1136	380
8.962	30	843		8.97	523	0
9.074	1412	0		9.082	2137	343
9.186	1561	0		9.194	446	90
9.298	2583	0		9.306	788	480
9.41	1975	0		9.418	527	232
9.522	1655	726		9.531	741	0
9.634	1242	0		9.643	349	263
9.746	1237	867		9.755	2597	150
9.858	730	174		9.867	810	0
9.97	1034	93		9.979	2436	277
10.082	1102	313		10.091	2545	0
				10.203	1046	111
				10.315	465	265
				10.428	960	84
				10.54	1364	71
				10.652	814	0
				10.764	874	247
				10.876	1118	251
				10.988	59	67
				11.1	1047	742
				11.212	1271	268
				11.325	556	48
				11.437	1614	0
				11.549	745	78
				11.661	2224	0
				11.773	966	67
				11.885	659	256
				11.997	1018	0
				12.109	1019	443
				12.221	350	1628
				12.334	2495	756
				12.446	2541	256
				12.558	926	286
				12.67	1096	568
				12.782	2064	0
				12.894	1077	0
				13.006	795	191
				13.118	872	544
				13.231	858	228
				13.343	1196	544
				13.455	627	704
				13.567	150	316
				13.679	171	611
				13.791	0	220
				13.903	865	739
				14.015	1657	779
				14.128	523	751
				14.24	229	117
				14.352	720	240
				14.464	1279	1609
				14.576	346	760
				14.688	453	1033
				14.8	2885	1568
				14.912	1927	6767
				15.025	3170	5419
				15.137	4908	8829
				15.249	2985	5412
				15.361	2524	4430
				15.473	3021	1708
				15.585	1305	506
				15.697	2548	615
				15.809	1728	975
				15.922	1927	668
				16.034	657	4
				16.146	1026	0
				16.258	332	222
				16.37	390	120
				16.482	1527	91
				16.594	1348	330
				16.706	1775	251
				16.819	257	291
				16.931	522	460
				17.043	1304	231
				17.155	1928	281

## Sheet: Fig3
Fig3b				Fig3e
Profiling				Profiling
Distance [µm]	GFP	RFP		Distance [µm]	GFP	RFP
0	116	184		0	103	82
0.042489	116	189		0.0425639	119	93
0.084978	101	177		0.0851278	113	99
0.127467	80	159		0.127692	97	100
0.169956	66	154		0.170256	81	98
0.212445	64	170		0.212819	67	94
0.254934	72	181		0.255383	59	87
0.297423	82	189		0.297947	57	84
0.339912	105	194		0.340511	62	75
0.382401	140	203		0.383075	63	78
0.42489	167	219		0.425639	67	77
0.467379	175	225		0.468203	67	73
0.509868	173	209		0.510767	59	72
0.552357	169	179		0.55333	55	74
0.594846	157	156		0.595894	69	76
0.637335	139	155		0.638458	90	73
0.679824	127	169		0.681022	96	70
0.722313	125	188		0.723586	80	70
0.764802	151	204		0.76615	61	74
0.807291	159	223		0.808714	54	82
0.84978	167	243		0.851278	54	89
0.892269	184	262		0.893841	52	94
0.934758	203	276		0.936405	46	98
0.977247	214	283		0.978969	46	102
1.01974	222	279		1.02153	69	96
1.06222	237	274		1.0641	78	100
1.10471	250	283		1.10666	79	102
1.1472	239	310		1.14922	80	101
1.18969	206	337		1.19179	84	96
1.23218	186	385		1.23435	90	91
1.27467	223	394		1.27692	95	86
1.31716	284	407		1.31948	90	80
1.35965	336	422		1.36204	77	72
1.40214	353	433		1.40461	62	67
1.44463	338	450		1.44717	53	70
1.48711	321	486		1.48974	51	77
1.5296	328	540		1.5323	52	83
1.57209	353	595		1.57486	53	86
1.61458	371	632		1.61743	52	88
1.65707	368	642		1.65999	48	100
1.69956	394	613		1.70256	51	101
1.74205	405	598		1.74512	56	97
1.78454	424	605		1.78768	56	88
1.82703	432	634		1.83025	54	75
1.86952	432	660		1.87281	60	59
1.912	457	671		1.91537	76	46
1.95449	526	686		1.95794	89	43
1.99698	610	723		2.0005	86	56
2.03947	657	774		2.04307	71	78
2.08196	654	828		2.08563	60	99
2.12445	632	904		2.12819	61	111
2.16694	615	1036		2.17076	66	113
2.20943	596	1245		2.21332	63	114
2.25192	654	1448		2.25589	53	115
2.2944	726	1634		2.29845	53	116
2.33689	787	1797		2.34101	69	102
2.37938	840	1948		2.38358	89	98
2.42187	914	2090		2.42614	98	100
2.46436	1013	2207		2.4687	103	107
2.50685	1094	2285		2.51127	109	116
2.54934	1128	2336		2.55383	112	124
2.59183	1129	2394		2.5964	111	130
2.63432	1127	2471		2.63896	109	133
2.67681	1163	2621		2.68152	108	132
2.71929	1208	2664		2.72409	102	127
2.76178	1245	2635		2.76665	92	124
2.80427	1228	2573		2.80922	88	129
2.84676	1180	2515		2.85178	94	141
2.88925	1151	2469		2.89434	106	156
2.93174	1156	2436		2.93691	116	171
2.97423	1184	2438		2.97947	133	189
3.01672	1238	2493		3.02204	147	207
3.05921	1306	2592		3.0646	159	217
3.1017	1323	2690		3.10716	165	213
3.14418	1213	2721		3.14973	170	203
3.18667	1027	2682		3.19229	168	196
3.22916	768	2445		3.23485	159	195
3.27165	624	2130		3.27742	165	205
3.31414	636	1834		3.31998	207	227
3.35663	743	1637		3.36255	265	260
3.39912	873	1572		3.40511	301	295
3.44161	1003	1624		3.44767	310	337
3.4841	1140	1764		3.49024	316	394
3.52659	1277	1966		3.5328	340	472
3.56907	1371	2209		3.57537	381	568
3.61156	1362	2458		3.61793	415	661
3.65405	1173	2665		3.66049	441	716
3.69654	968	2776		3.70306	422	702
3.73903	802	2765		3.74562	402	650
3.78152	701	2625		3.78819	391	594
3.82401	632	2375		3.83075	389	556
3.8665	555	2064		3.87331	397	523
3.90899	472	1758		3.91588	418	480
3.95148	410	1501		3.95844	462	433
3.99396	370	1294		4.001	537	403
4.03645	330	1117		4.04357	630	394
4.07894	278	957		4.08613	696	398
4.12143	222	817		4.1287	710	402
4.16392	179	663		4.17126	680	399
4.20641	151	595		4.21382	618	388
4.2489	134	564		4.25639	537	371
4.29139	131	554		4.29895	481	382
4.33388	140	553		4.34152	455	371
4.37636	146	551		4.38408	402	368
4.41885	146	537		4.42664	334	373
4.46134	155	503		4.46921	301	371
4.50383	181	455		4.51177	324	343
4.54632	209	407		4.55434	367	287
4.58881	211	371		4.5969	390	227
4.6313	166	334		4.63946	384	192
4.67379	131	322		4.68203	356	190
4.71628	116	326		4.72459	328	205
4.75877	119	334		4.76715	323	217
4.80125	127	337		4.80972	355	226
4.84374	139	338		4.85228	406	244
4.88623	157	345		4.89485	434	279
4.92872	169	356		4.93741	417	325
4.97121	165	356		4.97997	385	371
5.0137	147	331		5.02254	355	411
5.05619	127	290		5.0651	350	450
5.09868	134	259		5.10767	361	486
5.14117	106	261		5.15023	392	506
5.18366	77	270		5.19279	443	503
5.22614	57	265		5.23536	474	486
5.26863	46	237		5.27792	446	474
5.31112	43	204		5.32048	372	472
5.35361	44	184		5.36305	305	466
5.3961	53	179		5.40561	271	437
5.43859	70	176		5.44818	259	385
5.48108	88	167		5.49074	256	328
5.52357	94	158		5.5333	259	284
5.56606	94	158		5.57587	267	257
5.60855	65	129		5.61843	270	244
5.65103	59	136		5.661	244	231
5.69352	60	156		5.70356	239	230
5.73601	63	181		5.74612	234	227
5.7785	65	200		5.78869	223	211
5.82099	67	197		5.83125	193	183
5.86348	73	170		5.87382	149	158
5.90597	83	131		5.91638	112	145
5.94846	94	104		5.95894	106	145
5.99095	95	103		6.00151	117	151
6.03344	88	124		6.04407	117	154
6.07592	83	159		6.08663	99	152
6.11841	79	178		6.1292	81	146
6.1609	77	188		6.17176	80	144
6.20339	70	186		6.21433	97	150
6.24588	62	172		6.25689	114	161
6.28837	54	154		6.29945	115	157
				6.34202	109	148
				6.38458	111	129
				6.42715	123	107
				6.46971	137	89
				6.51227	148	79
				6.55484	152	80
				6.5974	142	90
				6.63997	121	103
				6.68253	98	112
				6.72509	85	116
				6.76766	87	117
				6.81022	99	116
				6.85278	111	115
				6.89535	115	115
				6.93791	117	120
				6.98048	102	135
				7.02304	95	137
				7.0656	90	131
				7.10817	89	122
				7.15073	91	113
				7.1933	93	108
				7.23586	94	109
				7.27842	93	113
				7.32099	91	117
				7.36355	90	116
				7.40611	92	111
				7.44868	97	103
				7.49124	101	97
				7.53381	101	92
				7.57637	95	87
				7.61893	80	100
				7.6615	74	93
				7.70406	78	84
				7.74663	96	77
				7.78919	116	76
				7.83175	118	78
				7.87432	104	82
				7.91688	94	82

## Sheet: Fig4
Fig4b				Fig4d				Fig4f
Profiling				Profiling				Profiling
Distance [µm]	GFP	mCherry		Distance [µm]	GFP	mCherry		Distance [µm]	FM4-64	GFP
0	52	32		0	250	16		0	108	0
0.0425475	58	12		0.042736	217	20		0.105	0	0
0.0850951	61	10		0.085472	199	20		0.21	0	122
0.127643	63	8		0.128208	202	24		0.315	1173	501
0.17019	64	8		0.170944	222	28		0.419	0	8
0.212738	63	6		0.21368	235	28		0.524	0	200
0.255285	59	6		0.256416	251	24		0.629	201	0
0.297833	55	6		0.299152	246	20		0.734	683	247
0.34038	54	4		0.341888	224	16		0.839	465	1387
0.382928	54	4		0.384624	202	16		0.944	63	2441
0.425475	52	2		0.42736	194	20		1.049	113	1727
0.468023	47	2		0.470096	200	24		1.154	472	1207
0.510571	45	2		0.512832	206	32		1.259	358	1617
0.553118	52	4		0.555568	201	44		1.364	0	617
0.595666	64	4		0.598304	188	56		1.469	493	2904
0.638213	72	4		0.64104	164	72		1.574	154	894
0.680761	71	2		0.683776	153	88		1.679	57	754
0.723308	65	2		0.726512	158	104		1.784	690	2371
0.765856	63	4		0.769248	183	116		1.889	270	772
0.808403	63	6		0.811984	222	128		1.994	391	883
0.850951	62	8		0.85472	263	144		2.099	112	568
0.893499	61	12		0.897456	296	168		2.204	2369	1769
0.936046	60	16		0.940192	322	200		2.309	8243	743
0.978594	55	18		0.982928	347	224		2.414	6128	2298
1.02114	49	20		1.02566	387	192		2.519	6014	3410
1.06369	47	22		1.0684	373	172		2.624	14697	2210
1.10624	50	20		1.11114	312	136		2.729	13939	8327
1.14878	55	18		1.15387	236	96		2.834	10524	3818
1.19133	57	12		1.19661	186	64		2.939	5099	3297
1.23388	55	10		1.23934	168	44		3.044	3839	2828
1.27643	54	8		1.28208	159	36		3.149	2062	448
1.31897	54	8		1.32482	152	32		3.254	715	63
1.36152	52	6		1.36755	151	32		3.359	301	1706
1.40407	47	4		1.41029	151	32		3.464	2108	720
1.44662	40	4		1.45302	147	32		3.569	160	466
1.48916	38	2		1.49576	136	24		3.674	0	244
1.53171	41	2		1.5385	115	12		3.779	747	366
1.57426	47	2		1.58123	99	8		3.884	1078	951
1.61681	53	2		1.62397	89	8		3.989	207	1279
1.65935	60	2		1.6667	83	8		4.094	1408	1757
1.7019	69	2		1.70944	81	8		4.199	0	2448
1.74445	75	2		1.75218	81	8		4.304	0	0
1.787	79	4		1.79491	75	8		4.409	0	817
1.82954	83	6		1.83765	65	8		4.514	438	493
1.87209	88	12		1.88038	75	8		4.619	3522	1601
1.91464	89	20		1.92312	72	8		4.723	1494	667
1.95719	104	32		1.96586	69	4		4.828	0	1045
1.99973	103	34		2.00859	68	4		4.933	1149	684
2.04228	106	32		2.05133	72	8		5.038	658	443
2.08483	110	26		2.09406	77	12		5.143	0	131
2.12738	111	18		2.1368	83	16		5.248	149	55
2.16992	110	14		2.17954	86	20		5.353	0	138
2.21247	106	10		2.22227	82	16		5.458	491	0
2.25502	96	6		2.26501	69	12		5.563	0	0
2.29757	87	6		2.30774	66	8		5.668	0	15
2.34012	93	8		2.35048	79	12		5.773	286	0
2.38266	115	10		2.39322	104	12		5.878	0	620
2.42521	140	14		2.43595	122	16		5.983	0	13
2.46776	154	18		2.47869	130	16
2.51031	156	22		2.52142	139	16
2.55285	148	22		2.56416	148	12
2.5954	146	22		2.6069	142	12
2.63795	162	20		2.64963	120	12
2.6805	193	20		2.69237	101	8
2.72304	223	22		2.7351	95	12
2.76559	239	22		2.77784	102	16
2.80814	245	22		2.82058	114	20
2.85069	246	20		2.86331	130	20
2.89323	240	16		2.90605	152	20
2.93578	222	14		2.94878	173	20
2.97833	201	12		2.99152	183	20
3.02088	188	10		3.03426	181	20
3.06342	183	12		3.07699	188	16
3.10597	174	14		3.11973	178	12
3.14852	158	14		3.16246	178	4
3.19107	144	14		3.2052	187	4
3.23361	155	10		3.24794	212	8
3.27616	162	12		3.29067	252	16
3.31871	185	14		3.33341	286	24
3.36126	216	18		3.37614	289	24
3.4038	242	18		3.41888	266	20
3.44635	258	20		3.46162	241	16
3.4889	272	22		3.50435	242	8
3.53145	293	24		3.54709	226	8
3.57399	316	26		3.58982	228	8
3.61654	323	28		3.63256	249	4
3.65909	311	26		3.6753	271	4
3.70164	295	28		3.71803	277	4
3.74418	291	30		3.76077	271	4
3.78673	296	32		3.8035	268	4
3.82928	299	32		3.84624	278	4
3.87183	308	34		3.88898	308	4
3.91437	329	40		3.93171	301	4
3.95692	349	50		3.97445	336	8
3.99947	355	62		4.01718	402	12
4.04202	355	74		4.05992	492	16
4.08456	367	82		4.10266	583	20
4.12711	383	88		4.14539	646	24
4.16966	377	90		4.18813	667	24
4.21221	335	86		4.23086	659	20
4.25475	277	80		4.2736	638	20
4.2973	233	72		4.31634	612	20
4.33985	220	64		4.35907	585	12
4.3824	231	56		4.40181	551	8
4.42495	248	52		4.44454	505	8
4.46749	263	50		4.48728	459	8
4.51004	263	44		4.53002	424	12
4.55259	268	38		4.57275	394	12
4.59514	250	36		4.61549	348	16
4.63768	219	38		4.65822	288	20
4.68023	195	40		4.70096	247	32
4.72278	183	38		4.7437	221	44
4.76533	178	32		4.78643	237	48
4.80787	175	26		4.82917	248	40
4.85042	169	22		4.8719	242	24
4.89297	159	22		4.91464	226	8
4.93552	148	24		4.95738	211	4
4.97806	138	26		5.00011	200	0
5.02061	135	26		5.04285	199	0
5.06316	140	24		5.08558	214	0
5.10571	149	22		5.12832	221	8
5.14825	153	20		5.17106	245	16
5.1908	145	18		5.21379	250	24
5.23335	122	16		5.25653	243	28
5.2759	96	16		5.29926	246	24
5.31844	79	12		5.342	262	20
5.36099	77	10		5.38474	283	16
5.40354	86	8		5.42747	300	12
5.44609	95	6		5.47021	302	8
5.48863	94	6		5.51294	278	4
5.53118	84	6		5.55568	255	4
5.57373	73	6		5.59842	205	4
5.61628	69	6		5.64115	168	4
5.65882	72	6		5.68389	156	4
5.70137	77	6		5.72662	162	4
5.74392	79	6		5.76936	169	4
5.78647	74	6		5.8121	160	4
5.82901	86	6		5.85483	136	8
5.87156	92	8		5.89757	109	4
5.91411	91	8		5.9403	105	4
5.95666	87	10		5.98304	114	8
5.9992	84	12		6.02578	134	12
6.04175	79	16		6.06851	148	16
6.0843	70	18		6.11125	145	20
6.12685	59	18
6.16939	52	18
6.21194	50	12
6.25449	51	8
6.29704	52	4
6.33958	53	2
6.38213	51	2
6.42468	44	2
6.46723	38	2
6.50977	44	4
6.55232	58	6
6.59487	64	10
6.63742	55	16
6.67997	41	20
6.72251	35	22
6.76506	41	22
6.80761	49	18
6.85016	52	14
6.8927	48	8
6.93525	39	6
6.9778	33	4
7.02035	34	6
7.06289	39	6
7.10544	37	8
7.14799	37	8
7.19054	42	6
7.23308	52	6
7.27563	65	4
7.31818	71	2
7.36073	66	2
7.40327	53	2
7.44582	40	2
7.48837	33	4
7.53092	36	8
7.57346	44	10
7.61601	52	10
7.65856	55	10
7.70111	51	10
7.74365	45	12
7.7862	44	14
7.82875	52	18
7.8713	64	18
7.91384	69	16
7.95639	62	14
7.99894	46	10
8.04149	35	6
8.08403	35	4
8.12658	37	2
8.16913	35	2
8.21168	34	2
8.25422	35	2
8.29677	41	2
8.33932	48	2
8.38187	50	2
8.42441	51	4
8.46696	53	6
8.50951	54	6
8.55206	55	4
8.5946	52	4
8.63715	46	2
8.6797	40	2
8.72225	38	2
8.7648	39	2
8.80734	42	2
8.84989	45	4
8.89244	48	4
8.93499	48	4
8.97753	47	6
9.02008	47	8
9.06263	49	8
9.10518	51	10
9.14772	49	8
9.19027	45	6
9.23282	44	4
9.27537	48	4
9.31791	54	4
9.36046	59	6
9.40301	63	6
9.44556	67	6
9.4881	72	4
9.53065	77	4
9.5732	81	6
9.61575	83	8
9.65829	82	8
9.70084	75	8
9.74339	70	6
9.78594	69	4
9.82848	70	4
9.87103	70	4
9.91358	69	4
9.95613	71	2
9.99867	78	2
10.0412	86	2
10.0838	85	2
10.1263	80	2
10.1689	79	0
10.2114	89	0
10.254	103	0
10.2965	106	0
10.3391	99	2
10.3816	96	2
10.4241	111	2
10.4667	137	4
10.5092	151	6
10.5518	140	8
10.5943	113	8
10.6369	89	8
10.6794	80	8
10.722	87	8
10.7645	100	10
10.8071	112	16
10.8496	124	24
10.8922	139	32
10.9347	168	42
10.9773	202	42
11.0198	236	36
11.0624	264	28
11.1049	287	22
11.1475	310	20
11.19	331	26
11.2326	340	40
11.2751	339	58
11.3176	342	76
11.3602	357	90
11.4027	373	98
11.4453	375	102
11.4878	361	102
11.5304	336	102
11.5729	306	96
11.6155	278	86
11.658	257	72
11.7006	239	58
11.7431	218	46
11.7857	194	34
11.8282	174	30
11.8708	160	30
11.9133	148	32
11.9559	140	32
11.9984	140	30
12.041	143	26
12.0835	137	22
12.1261	124	18
12.1686	111	14
12.2111	99	12
12.2537	100	10
12.2962	105	10
12.3388	112	12
12.3813	113	16
12.4239	103	20
12.4664	89	20
12.509	79	20
12.5515	78	18
12.5941	82	16
12.6366	88	14
12.6792	89	14
12.7217	81	12
12.7643	66	12
12.8068	51	12
12.8494	44	14
12.8919	49	16
12.9345	61	16
12.977	74	14
13.0195	81	10
13.0621	82	8
13.1046	77	6
13.1472	68	6
13.1897	58	8
13.2323	49	10
13.2748	46	10
13.3174	49	8
13.3599	55	6
13.4025	64	4
13.445	71	4
13.4876	73	6
13.5301	65	6
13.5727	55	6
13.6152	44	8
13.6578	39	6
13.7003	44	6
13.7429	55	4
13.7854	62	4
13.828	60	4
13.8705	55	2
13.913	56	2
13.9556	59	2
13.9981	58	4
14.0407	50	6
14.0832	44	8
14.1258	44	10
14.1683	44	12
14.2109	43	18
14.2534	42	22
14.296	45	26
14.3385	48	26
14.3811	43	22
14.4236	37	16
14.4662	36	12
14.5087	42	10
14.5513	47	10
14.5938	48	10
14.6364	48	10
14.6789	49	8
14.7215	51	6
14.764	54	4
14.8065	59	2
14.8491	57	2
14.8916	50	2
14.9342	42	4
14.9767	37	6
15.0193	32	8
15.0618	29	10
15.1044	31	10
15.1469	39	12
15.1895	48	12
15.232	54	10
15.2746	59	8
15.3171	65	4
15.3597	70	2
15.4022	70	2
15.4448	67	2
15.4873	62	2
15.5299	55	2
15.5724	48	4
15.615	47	4
15.6575	52	4
15.7	52	6
15.7426	43	6
15.7851	32	8
15.8277	34	8
15.8702	47	6
15.9128	62	4
15.9553	67	4
15.9979	64	6
16.0404	57	6
16.083	58	8
16.1255	60	8
16.1681	61	8
16.2106	60	8
16.2532	63	6
16.2957	72	6
16.3383	79	6
16.3808	78	4
16.4234	68	4
16.4659	61	4
16.5084	58	4
16.551	56	6
16.5935	55	8
16.6361	62	8
16.6786	77	8
16.7212	89	6
16.7637	88	6
16.8063	78	6
16.8488	67	4
16.8914	59	4
16.9339	57	4
16.9765	60	4
17.019	64	4
17.0616	66	6
17.1041	70	6
17.1467	81	8
17.1892	97	10
17.2318	107	10
17.2743	104	12
17.3169	93	12
17.3594	87	12
17.4019	99	10
17.4445	119	12
17.487	134	16
17.5296	134	22
17.5721	119	26
17.6147	98	28
17.6572	87	26
17.6998	101	22
17.7423	142	18
17.7849	195	16
17.8274	239	12
17.87	264	12
17.9125	268	12
17.9551	255	10
17.9976	233	8
18.0402	216	8
18.0827	214	8
18.1253	227	12
18.1678	240	18
18.2104	241	22
18.2529	232	22
18.2954	228	20
18.338	230	18
18.3805	226	16
18.4231	216	16
18.4656	208	18
18.5082	208	16
18.5507	214	14
18.5933	228	14
18.6358	248	16
18.6784	250	18
18.7209	252	20
18.7635	263	22
18.806	284	24
18.8486	307	32
18.8911	320	44
18.9337	327	60
18.9762	333	74
19.0188	343	86
19.0613	359	90
19.1038	378	90
19.1464	392	90
19.1889	404	86
19.2315	423	82
19.274	444	74
19.3166	446	66
19.3591	416	58
19.4017	362	50
19.4442	299	46
19.4868	242	40
19.5293	201	34
19.5719	177	26
19.6144	161	20
19.657	144	16
19.6995	134	14
19.7421	137	10
19.7846	144	8
19.8272	137	8
19.8697	118	10
19.9123	100	12
19.9548	96	12
19.9973	100	14
20.0399	108	16
20.0824	117	20
20.125	121	22
20.1675	117	24
20.2101	105	24
20.2526	95	22
20.2952	91	16
20.3377	89	12
20.3803	83	8
20.4228	78	4
20.4654	79	2
20.5079	84	2
20.5505	86	2
20.593	83	2
20.6356	78	2
20.6781	70	4
20.7207	63	4
20.7632	64	8
20.8058	73	12
20.8483	85	20
20.8908	96	24
20.9334	101	24
20.9759	97	18
21.0185	87	12
21.061	73	6
21.1036	59	2
21.1461	48	0
21.1887	41	0
21.2312	48	0
21.2738	55	0
21.3163	63	0
21.3589	68	0
21.4014	72	0
21.444	75	0
21.4865	73	0
21.5291	65	0
21.5716	54	2
21.6142	46	2
21.6567	42	2
21.6992	45	4
21.7418	58	6
21.7843	74	6
21.8269	80	6
21.8694	72	6
21.912	63	8
21.9545	62	6
21.9971	64	4
22.0396	59	2
22.0822	50	2
22.1247	43	2
22.1673	40	4
22.2098	40	8
22.2524	45	10
22.2949	51	12
22.3375	51	12
22.38	48	12
22.4226	48	12
22.4651	52	12
22.5077	65	12
22.5502	68	12
22.5927	78	10
22.6353	88	8
22.6778	87	10
22.7204	76	18
22.7629	69	26
22.8055	73	30
22.848	78	28
22.8906	80	22
22.9331	81	14
22.9757	84	8
23.0182	86	4
23.0608	80	4
23.1033	73	6
23.1459	72	6
23.1884	79	8
23.231	88	8
23.2735	92	8
23.3161	93	8
23.3586	91	10
23.4012	90	14
23.4437	88	18
23.4862	85	20
23.5288	82	22
23.5713	83	20
23.6139	87	18
23.6564	88	14
23.699	90	10
23.7415	98	8
23.7841	107	10
23.8266	120	10
23.8692	114	10
23.9117	93	12
23.9543	83	14
23.9968	104	14
24.0394	142	14
24.0819	170	12
24.1245	175	8
24.167	169	8
24.2096	171	10
24.2521	191	12
24.2947	222	14
24.3372	255	16
24.3797	285	16
24.4223	306	20
24.4648	316	22
24.5074	316	24
24.5499	312	26
24.5925	303	28
24.635	290	30
24.6776	288	32
24.7201	313	36
24.7627	352	46
24.8052	380	58
24.8478	396	70
24.8903	418	74
24.9329	439	70
24.9754	439	60
25.018	417	50
25.0605	391	46
25.1031	400	40
25.1456	380	36
25.1881	344	30
25.2307	299	24
25.2732	252	20
25.3158	209	16
25.3583	173	12
25.4009	150	10
25.4434	139	8
25.486	137	8
25.5285	135	12
25.5711	124	18
25.6136	106	20
25.6562	92	18
25.6987	91	12
25.7413	104	8
25.7838	119	4
25.8264	126	4
25.8689	125	6
25.9115	124	6
25.954	128	8
25.9966	138	8
26.0391	149	6
26.0816	151	4
26.1242	141	2
26.1667	122	2
26.2093	106	2
26.2518	95	2
26.2944	87	2
26.3369	81	2
26.3795	91	2
26.422	96	2
26.4646	92	4
26.5071	78	4
26.5497	64	8
26.5922	61	10
26.6348	68	10
26.6773	77	12
26.7199	80	12
26.7624	75	14
26.805	65	16
26.8475	56	20
26.8901	54	22
26.9326	61	22
26.9751	74	18

## Sheet: S1
Supplementary Fig 1a
	3HiP
	CRE1/AHK4	3HiP	+ iP				+ iP-NBD
			0,001 µM	0,01 µM	0,1 µM	10 µM	0,01 µM	0,1 µM	1 µM	10 µM	20 µM	50 µM
	bound 3HiP (nonspec. binding substracted)	8379	7717	4515	940	-504	8602	8602	9446	6741	4853	4239
		8581	7832	3751	1623	419	8267	8153	8874	6651	5237	3637
		7770	7250	4039	1270	100	8006		8436	7183	5137	4212
	Mean	8243.33	7599.67	4101.67	1277.67	5	8291.67	8377.5	8918.67	6858.33	5075.67	4029.33
	SD	422.178	308.231	385.836	341.565	468.776	298.765	317.491	506.479	284.748	199.212	340.039
	Mean %	100	92.1917	49.7574	15.4994	0.0606551	100.586	101.628	108.192	83.1985	61.573	48.8799
	% SD	5.12145	3.73915	4.68058	4.14352	5.68673	3.60589	3.7898	6.14411	3.45428	2.41664	4.12501
	3HtZ
	AHK3	3HtZ	+ iP				+ iP-NBD
			0,001 µM	0,01 µM	0,1 µM	5 µM	0,1 µM	1 µM	10 µM	50 µM	100 µM
	bound 3HtZ (nonspec. binding substracted)	3478	3700	2497	955	57	3787.5	2987	3247.5	1905	1813
		3965	3488	3433	911	257	4187.5	3049	2936.25
		4287	3815	2760	1009	-70	3881.25	2956	3115	2089	1703
	Mean	3910	3667.67	2896.67	958.333	81.3333	3952.08	2997.33	3099.58	1997	1758
	SD	407.295	165.88	482.734	49.085	164.852	209.196	47.3533	156.197	130.108	77.7817
	Mean %	100	93.8022	74.0835	24.5098	2.08014	101.076	95.8227	79.2732	63.8427	56.202
	% SD	10.417	4.24247	12.3461	1.25537	4.21618	5.29331	1.57985	5.03928	6.51516	4.42445
	3HtZ
	CRE1/AHK4	3HtZ	+ iP				+ iP-NBD
			0,001 µM	0,01 µM	0,1 µM	1 µM	0,01 µM	0,1 µM	1 µM	5 µM	10 µM	20 µM
	bound 3HtZ (nonspec. binding substracted)	1738	1658	639	252	-84	2023	1808	1520	433	423	367
		1834	1554	629	182	198	1826	1535	1274	732	409	345
		2091
	Mean	1887.67	1606	634	217	57	1924.5	1671.5	1397	582.5	416	356
	SD	182.517	73.5391	7.07107	49.4975	199.404	139.3	193.04	173.948	211.425	9.89949	15.5563
	Mean %	100	85.0786	33.5864	11.4957	3.0196	101.96	88.5485	74.0067	30.8582	22.034	18.8559
	% SD	7.05333	2.71318	0.17803	0.620509	0.795404	7.22078	7.20785	6.13893	5.08709	2.40385	4.37
Supplementary Fig 1b
		AHK3				AHK4
		1 µM tZ	1 µM iP	50 µM iP-NBD	mock	1 µM tZ	1 µM iP	50 µM iP-NBD	mock
	b-galactosidase activity	1561.26	1848.21	910.293	867.744	186716	148056	2357.67	2136.1
		1994.46	1310.3	951.673	950.575	178325	169050	2779.58	2246.7
		2169.33	1757.17	1274.83	867.744	160918	178955	5761.75	2351.5
					786.686				2212.4
	Mean	1908.35	1638.56	1045.6	868.187	175320	165353	3633	2244.77
	SD	313.047	287.902	199.597	47.8227	13158.8	15777.6	1855.59	107.714
	t-test	0.0256113	0.038944	0.259775		0.00192052	0.00310353	0.322235
		*	*			**	**
Supplementary Fig 1c
ARR5:GUS
	RFU
	mock	+ 0.01 µM iP	+ 1 µM iP	+ 1 µM iP-NBD	+ 10 µM iP-NBD
	9862	30099.5	60022.5	15786	31317
	8296	30674.5	59671.5	15643	35901.5
	9305.5	28422.5	56967	15535.5	33553.5
20 seedling per well	RFU/seedling
	493.1	1504.97	3001.12	789.3	1565.85
	414.8	1533.72	2983.57	782.15	1795.08
	465.275	1421.12	2848.35	776.775	1677.67
Mean	457.725	1486.61	2944.35	782.742	1679.53
SD	39.6922	58.5038	83.6002	6.28343	114.624
t-test		4.20708e-05	3.31842e-05	0.00414794	0.00118774
		***	***	**	**
Supplementary Fig 1d
pTCSn::ntdT-tNOS
Fluorescence intensity (AU) in root vasculature
	Replicate	mock	iP 1µM	iP-NBD 1µM	iP 1µM + iP-NBD 1µM
6h	1	2597.89	4865.25	2794.82	3669.75
	2	1786.94	4386.88	2575	2562.99
	3	3611.59	4142.01	2908.52	3621.38
	4	1878.25	5150.28	2342.23	4034.56
	5	3071.86	2475.02	1719.27	1682.22
	6	3040.56	3648.65	2476.21	4813.78
	7	1301.42	4220.68	3305.97	2793.39
	8	3730.71	3497.37	2992.19
	9			4461.61
	Average	2627.4	4048.27	2841.76	3311.15
	SD	892.899	842.9	756.886	1039.82
	SE	315.687	298.01	252.295	393.013
	Replicate	mock	iP 1µM	iP-NBD 1µM	iP 1µM + iP-NBD 1µM
15h	1	2763.3	7566.48	4515.51	8967.03
	2	2808.65	8333	4483.05	7414.49
	3	1639.46	9525.49	1464.92	7227.73
	4	4599.22	10884.6	3159.09	8072.61
	5	3169.5	14995.6	3189.99	5651.95
	6	2983.28	7883.5	4562.82	7427.48
	7	2750.24	7595.3	4281.86	6133.53
	8	2250.38	10155.8	3450.96	6824.49
	9		8634.73	3688.53	7977.33
	10			2823.73
	11			5057.83
	12			4953.38
	Average	2870.5	9508.28	3802.64	7299.63
	SD	846.875	2362.18	1045.67	1010.7
	SE	299.415	787.393	301.86	336.9

## Sheet: S2
Supplementary Fig 2a
		30 min treatment													6 h treatment												16 h treatment
		pH 4		pH 5		pH 6		pH 7		pH 8					pH 4		pH 5		pH 6		pH 7		pH 8				pH 4		pH 6
	Control		(%)		(%)		(%)		(%)		(%)			Control		(%)		(%)		(%)		(%)		(%)		Control		(%)		(%)
	Time 0 (1)	5820		5645		5529		5532		5782				Time 0 (1)	5820		5645		5529		5532		5782			Time 0 (1)	4547		5302
	Time 0 (2)	5506		5428		5469		5607		5569				Time 0 (2)	5506		5428		5469		5607		5569			Time 0 (2)	4554		5287
	Time 0 (3)	5798		5423		5403		5417		5577				Time 0 (3)	5798		5423		5403		5417		5577			Time 0 (3)	4548		5328
	Ave.	5708	100	5498.67	100	5467	100	5518.67	100	5642.67	100			Ave.	5708	100	5498.67	100	5467	100	5518.67	100	5642.67	100		Time 0 (4)	4542		5349
	Measurement													Measurement												Time 0 (5)	4505		5316
	1st	5743	100.613	5566	101.225	5588	102.213	5593	101.347	5624	99.6692			1st	5473	95.883	5580	101.479	5516	100.896	5530	100.205	5516	97.7552		Ave.	4539.2	100	5316.4	100
	2nd	5455	95.5676	5479	99.6423	5507	100.732	5564	100.821	5532	98.0388			2nd	5745	100.648	5373	97.7146	5454	99.7622	5618	101.8	5557	98.4818		Measurement
	3rd	5759	100.893	5386	97.951	5402	98.811	5485	99.3899	5535	98.0919			3rd	5769	101.069	5285	96.1142	5336	97.6038	5441	98.5927	5497	97.4185		1st	4478	98.6517	5230	98.3748
	Ave.	5652.33	99.0248	5477	99.606	5499	100.585	5547.33	100.519	5563.67	98.6			Ave.	5662.33	99.2	5412.67	98.436	5435.33	99.4208	5529.67	100.199	5523.33	97.8852		2nd	4509	99.3347	5260	98.9391
	S.D.	171.083	2.99725	90.0167	1.63706	93.2577	1.70583	55.8957	1.01285	52.2717	0.926366			S.D.	164.406	2.88027	151.447	2.75426	91.4403	1.67259	88.5005	1.60366	30.6649	0.543446		3rd	4479	98.6738	5227	98.3184
	S.E.M.	98.7747	1.73046	51.9711	0.945159	53.8424	0.984861	32.2714	0.584768	30.1791	0.534837			S.E.M.	94.9198	1.66293	87.4382	1.59017	52.7931	0.965669	51.0958	0.925872	17.7044	0.313759		4th	4480	98.6958	5239	98.5441
																										5th	4475	98.5857	5194	97.6977
																										Ave.	4484.2	98.7883	5230	98.3748
Supplementary Fig 2b												Supplementary Fig 2c														S.D.	13.9893	0.308188	23.9061	0.449666
Table - iP-NBD, Ade-NBD and iP-type levels in 1 g of extracted tissue or 1ml of media (pmol/g; pmol/ml; Mean±SD)																										S.E.M.	6.2562	0.137826	10.6911	0.201097
Samples	Weghit (g)	iP-NBD				Ade-NBD						AtCKX2 inhibition
0.5H A	0.0511	1934.6				3316.9
0.5H B	0.0484	2816.5	3413.07	±	1108.5	1357.88	2526.77	±	718.809			S (µM)	200	100	50	25	12.5	6.25	3.125	1.5625	0		10 min
0.5H C	0.0498	4118.64		RSD	0.324781	2763.03		RSD	0.284478			iP	16.1975	21.8825	23.9725	19.3225	10.9755	4.7145	1.2655	-0.0665	0	Mean V [590]
0.5H D	0.05	4782.55				2669.26							14.7515	20.0005	23.0795	18.6465	10.9605	4.5745	1.1525	0.5375	0	Mean V [590]
0.5H IN A	0.0488	3474.8				3073.07						iP-NBD	4.4455	3.3735	3.8375	3.9445	4.3195	2.2475	1.0975	0.2325	0	Mean V [590]
0.5H IN B	0.0517	7335.19	5298.24	±	1583.21	1472.13	2369.3	±	629.012				5.5145	4.4105	4.7245	4.2365	4.8425	4.2875	1.2385	0.7855	0	Mean V [590]
0.5H IN C	0.0512			RSD	0.298818	2102.88		RSD	0.265485
0.5H IN D	0.0509	5084.74				2829.12						iP
1H A	0.0499	3461.71				2414.31						Mean V	15.4745	20.9415	23.526	18.9845	10.968	4.6445	1.209	0.2355	0
1H B	0.0504	12230.8	7920.03	±	3105.15	3156	3515.25	±	780.138			SD	1.02248	1.33077	0.631446	0.478004	0.0106066	0.0989949	0.0799031	0.427092	0
1H C	0.0502	8214.68		RSD	0.392063	4128.59		RSD	0.22193
1H D	0.0503	7772.93				4362.1						iP-NBD
1H IN A	0.0511	9702.18				5898.4						Mean V	4.98	3.892	4.281	4.0905	4.581	3.2675	1.168	0.509	0
1H IN B	0.0505	3515.36	6059.09	±	2255.48		5664.26	±	417.756			SD	0.755897	0.73327	0.627204	0.206475	0.369817	1.4425	0.0997021	0.39103	0
1H IN C	0.0494	5539.77		RSD	0.372247	5077.44		RSD	0.073753
1H IN D	0.0484	5479.06				6016.94
1.5H A	0.0505	8598.73				4864.96						Supplementary Fig 2d								Supplementary Fig 2e
1.5H B	0.049	9549.18	6758.53	±	2487.99	5053.82	6842.37	±	2009.29			iP-NBD 100 µM in 96% EtOH
1.5H C	0.0508	3246.43		RSD	0.368126	9712.45		RSD	0.293654											AHK3	3HiP	+ iP	+ Ade-NBD		AHK4	3HiP	+ iP	+ Ade-NBD
1.5H D	0.0508	5639.81				7738.24							excitation	emission	excitation	emission						10 µM	10 µM				10 µM	10 µM
1.5H IN A	0.0512	9234.91				9336.51						Wavelength	absorbance	fluorescence	normalized					bound 3HiP (nonspec. binding substracted)	3736	339	5430		bound 3HiP (nonspec. binding substracted)	8379	-504	8846
1.5H IN B	0.0507		9167.53	±	117.238		9799.56	±	1393.93			300	0.215		22.7033						3199	724	7227			8581	419	9404
1.5H IN C	0.048	9002.64		RSD	0.0127884	8371.65		RSD	0.142244			302	0.219		23.1257						4091	824	5861			7770	100	9783
1.5H IN D	0.0485	9265.03				11690.5						304	0.231		24.3928					Mean	3675.33	629	6172.67		Mean	8243.33	5	9344.33
2H A	0.0499					8506.63						306	0.245		25.8712		ex 456			SD	449.084	256.076	938.165		SD	422.178	468.776	471.341
2H B	0.051	5043.71	3464.74	±	1282.41	11453.3	9857.65	±	1287.01			308	0.264		27.8775		em 528			t-test		0.00156042	0.0275343		t-test		2.47115e-05	0.0400171
2H C	0.0499	1902.59		RSD	0.370133	10789.9		RSD	0.13056			310	0.289		30.5174
2H D	0.05	3447.91				8680.74						312	0.309		32.6294
2H IN A	0.0507	3313.81				14814.3						314	0.333		35.1637
2H IN B	0.0487	1626.29	2274.85	±	669.76	12184.2	13934.9	±	1188.27			316	0.351		37.0644
2H IN C	0.0492	2409.82		RSD	0.29442	15216.1		RSD	0.085273			318	0.369		38.9652
2H IN D	0.0521	1749.46				13524.8						320	0.385		40.6547
2.5H A	0.0501	1055.16				8840.51						322	0.398		42.0275
2.5H B	0.0496		2311.52	±	900.27	12407.2	10284.2	±	1423.3			324	0.405		42.7666
2.5H C	0.0487	3118.31		RSD	0.389471	9144.24		RSD	0.138397			326	0.407		42.9778
2.5H D	0.0512	2761.09				10744.6						328	0.404		42.661
2.5H IN A	0.049	1630.74				14375.4						330	0.392		41.3939
2.5H IN B	0.0503	1497.61	2479.72	±	947.939	13852.9	14381.5	±	711.571			332	0.377		39.8099
2.5H IN C	0.0495	3736.3		RSD	0.382277	13753.5		RSD	0.0494784			334	0.354		37.3812
2.5H IN D	0.0495	3054.22				15544						336	0.326		34.4245
3H A	0.0506	2052.76				12789.6						338	0.301		31.7846
3H B	0.051	1470.63	1725.97	±	242.964	15686.5	11360.7	±	3069.51			340	0.269		28.4055
3H C	0.05			RSD	0.140769	8051.09		RSD	0.270188			342	0.24		25.3432
3H D	0.05	1654.52				8915.39						344	0.213		22.4921
3H IN A	0.0508					18523.3						346	0.184		19.4298
3H IN B	0.0495	884.01	1656.33	±	588.073	28839.6	23601.2	±	3946.87			348	0.161		17.0011
3H IN C	0.0504	1775.32		RSD	0.355045	21391.1		RSD	0.167232			350	0.137		14.4667
3H IN D	0.0509	2309.67				25650.6						352	0.115		12.1436
4H A	0.0481	1396.76				19102.1						354	0.1		10.5597
4H B	0.0523	938.498	1510.19	±	519.321	21211.1	17763.7	±	4096.88			356	0.085		8.97571
4H C	0.0492	2195.31		RSD	0.343878	19953.8		RSD	0.230633			358	0.075		7.91975
4H D	0.051					10787.6						360	0.067		7.07497
4H IN A	0.0491					23131.1						362	0.06		6.3358
4H IN B	0.0509	2350.43	2205.97	±	169.489	15388.7	19632.6	±	4903.38			364	0.056		5.91341
4H IN C	0.0513	1968.1		RSD	0.0768319	25734.4		RSD	0.249757			366	0.053		5.59662
4H IN D	0.0497	2299.39				14276.3						368	0.051		5.38543
5H A	0.0498	1136.66				18385						370	0.051		5.38543
5H B	0.0501		773.927	±	292.969	8268.96	13936.2	±	4028.27			372	0.052		5.49102
5H C	0.0501	765.951		RSD	0.378549	17021		RSD	0.28905			374	0.055		5.80781
5H D	0.0511	419.169				12070						376	0.059		6.2302
5H IN A	0.05	723.339				18692.2						378	0.063		6.65259
5H IN B	0.0519	514.957	683.089	±	124.154	21575.5	18190.4	±	4103.93			380	0.07		7.39176
5H IN C	0.0486	810.972		RSD	0.181754	21151.3		RSD	0.225609			382	0.077		8.13094
5H IN D	0.0492					11342.7						384	0.087		9.18691
												386	0.094		9.92608
												388	0.106		11.1932
Normalized content (%)												390	0.119		12.566
Time (h)	iP-NBD			Ade-NBD								392	0.131		13.8332
0	0			0								394	0.146		15.4171
0.5	43.0942	±	13.9962	14.2244	±	4.04651						396	0.16		16.8955
1	100	±	39.2063	19.789	±	4.39176						398	0.177		18.6906
1.5	85.3347	±	31.4139	38.5189	±	11.3112						400	0.199		21.0137
2	43.7465	±	16.192	55.4933	±	7.24521						402	0.218		23.0201
2.5	29.1858	±	11.367	57.8943	±	8.01241						404	0.238		25.132
3	21.7925	±	3.06771	63.9545	±	17.2797						406	0.264		27.8775
4	19.068	±	6.55705	100	±	23.0633						408	0.29		30.623
5	9.77177	±	3.69909	78.4537	±	22.6771						410	0.314		33.1573
												412	0.347		36.642
												414	0.377		39.8099
												416	0.405		42.7666
												418	0.443		46.7793
												420	0.475		50.1584
												422	0.506		53.4319
												424	0.544		57.4446
												426	0.577		60.9293
												428	0.613		64.7307
												430	0.655		69.1658
												432	0.692		73.0729
												434	0.727		76.7687
												436	0.763		80.5702
												438	0.791		83.5269
												440	0.828		87.434
												442	0.858		90.6019
												444	0.883		93.2418
												446	0.912		96.3041
												448	0.931		98.3105
												450	0.947		100
												452	0.962		101.584
												454	0.969		102.323
												456	0.974		102.851
												458	0.973		102.746
												460	0.968		102.218
												462	0.958		101.162
												464	0.943		99.5776
												466	0.925		97.6769
												468	0.901		95.1426
												470	0.868		91.6579
												472	0.841		88.8068
												474	0.795		83.9493
												476	0.749	987	79.0919	3.22496
												478	0.708	1237	74.7624	4.04182
												480	0.637	1779	67.265	5.81278
												482	0.59	2350	62.302	7.67848
												484	0.543	3153	57.339	10.3022
												486	0.487	4078	51.4256	13.3246
												488	0.429	5397	45.301	17.6344
												490	0.38	6560	40.1267	21.4344
												492	0.322	8269	34.0021	27.0185
												494	0.283	10054	29.8838	32.8508
												496	0.233	11799	24.604	38.5525
												498	0.196	13559	20.6969	44.3032
												500	0.163	15715	17.2122	51.3478
												502	0.13	17522	13.7276	57.2521
												504	0.107	19639	11.2988	64.1693
												506	0.088	21416	9.2925	69.9755
												508	0.072	23054	7.60296	75.3276
												510	0.056	24674	5.91341	80.6208
												512	0.047	26227	4.96304	85.6951
												514	0.036	27387	3.80148	89.4854
												516	0.029	28442	3.0623	92.9325
												518	0.023	29363	2.42872	95.9418
												520	0.019	30047	2.00634	98.1768
												522	0.014	30605	1.47835	100
												524	0.012	31310	1.26716	102.304
												526	0.009	31544	0.95037	103.068
												528	0.008	31743	0.844773	103.718
												530	0.006	31733	0.63358	103.686
												532	0.005	31510	0.527983	102.957
												534	0.004	31389	0.422386	102.562
												536	0.004	31266	0.422386	102.16
												538	0.004	30808	0.422386	100.663
												540	0.003	30589	0.31679	99.9477
												542	0.003	30020	0.31679	98.0885
												544	0.003	29657	0.31679	96.9025
												546	0.002	29193	0.211193	95.3864
												548	0.002	28371	0.211193	92.7005
												550	0.002	27791	0.211193	90.8054
												552	0.002	27201	0.211193	88.8776
												554	0.002	26362	0.211193	86.1363
												556	0.002	25620	0.211193	83.7118
												558	0.002	24659	0.211193	80.5718
												560	0.002	23969	0.211193	78.3173
												562	0.002	23141	0.211193	75.6118
												564	0.002	22272	0.211193	72.7724
												566	0.002	21680	0.211193	70.8381
												568	0.002	20778	0.211193	67.8909
												570	0.002	20121	0.211193	65.7442
												572	0.002	19135	0.211193	62.5225
												574	0.002	18394	0.211193	60.1013
												576	0.002	17485	0.211193	57.1312
												578	0.002	16777	0.211193	54.8178
												580	0.002	16039	0.211193	52.4065
												582	0.002	15500	0.211193	50.6453
												584	0.002	14718	0.211193	48.0902
												586	0.002	14162	0.211193	46.2735
												588	0.002	13455	0.211193	43.9634
												590	0.002	12909	0.211193	42.1794
												592	0.002	12215	0.211193	39.9118
												594	0.002	11686	0.211193	38.1833
												596	0.002	11128	0.211193	36.3601
												598	0.002	10547	0.211193	34.4617
												600	0.002	9973	0.211193	32.5862
												602	0.002	9680	0.211193	31.6288
												604	0.002	9065	0.211193	29.6193
												606	0.002	8671	0.211193	28.332
												608	0.002	8190	0.211193	26.7603
												610	0.002	7747	0.211193	25.3129
												612	0.002	7381	0.211193	24.117
												614	0.002	7005	0.211193	22.8884
												616	0.002	6641	0.211193	21.6991
												618	0.002	6249	0.211193	20.4182
												620	0.002	5957	0.211193	19.4641
												622	0.002	5665	0.211193	18.51
												624	0.002	5401	0.211193	17.6474
												626	0.002	5117	0.211193	16.7195
												628	0.002	4857	0.211193	15.87
												630	0.002	4600	0.211193	15.0302
												632	0.002	4284	0.211193	13.9977
												634	0.002	4089	0.211193	13.3606
												636	0.002	3871	0.211193	12.6483
												638	0.002	3658	0.211193	11.9523
												640	0.002	3425	0.211193	11.191
												642	0.002	3339	0.211193	10.91
												644	0.002	3110	0.211193	10.1617
												646	0.002	2951	0.211193	9.64222
												648	0.002	2823	0.211193	9.22398
												650	0.002	2627	0.211193	8.58356
												652	0.002	2532	0.211193	8.27316
												654	0.002	2358	0.211193	7.70462
												656	0.002	2162	0.211193	7.06421
												658	0.002	2111	0.211193	6.89757
												660	0.002	2028	0.211193	6.62637
												662	0.002	1905	0.211193	6.22447
												664	0.002	1773	0.211193	5.79317
												666	0.002	1715	0.211193	5.60366
												668	0.002	1590	0.211193	5.19523
												670	0.002	1538	0.211193	5.02532
												672	0.002	1431	0.211193	4.67571
												674	0.002	1340	0.211193	4.37837
												676	0.002	1252	0.211193	4.09083
												678	0.002	1192	0.211193	3.89479
												680	0.002	1147	0.211193	3.74775
												682	0.002	1106	0.211193	3.61379
												684	0.001	1002	0.105597	3.27397
												686	0.002	961	0.211193	3.14001
												688	0.002	931	0.211193	3.04199
												690	0.001	824	0.105597	2.69237
												692	0.002	849	0.211193	2.77406
												694	0.002	790	0.211193	2.58128
												696	0.002	758	0.211193	2.47672
												698	0.002	686	0.211193	2.24146
												700	0.001	596	0.105597	1.94739

## Sheet: S5
Supplementary Fig 5a
qPCR AHK4 and AHK4-GFP gene expression levels
Housekeeping gene: PP2A
AHK4
			Col-0 (WT)						cre1-2						35S::AHK4-GFP (1)						35S::AHK4-GFP (2)
			PP2A			AHK4			PP2A			AHK4			PP2A			AHK4			PP2A			AHK4
			Ct	∆∆Ct	Fold change	Ct	∆∆Ct	Fold change	Ct	∆∆Ct	Fold change	Ct	∆∆Ct	Fold change	Ct	∆∆Ct	Fold change	Ct	∆∆Ct	Fold change	Ct	∆∆Ct	Fold change	Ct	∆∆Ct	Fold change
	Biological replicate 1	Technical replicate 1	22.647	1	1	24.625	0.253842	1	22.985	1	1	27.468	0.044718	0.120989	22.395	1	1	17.595	27.8576	83.9438	22.999	1	1	17.627	41.4127	82.9653
		Technical replicate 2	22.589	1		24.607	0.2469		22.937	1		27.158	0.0536232		22.32	1		17.409	30.0856		22.449	1		17.5	30.8885
		Technical replicate 3	22.676	1		24.719	0.242659		22.958	1		27.385	0.0464879		22.62	1		17.632	31.7349		22.76	1		17.737	32.5142
	Biological replicate 2	Technical replicate 1	23.488	1		24.631	0.452817		22.83	1		27.719	0.0337493		22.695	1		17.644	33.1514		23.208	1		18.179	32.6497
		Technical replicate 2	23.238	1		24.454	0.430475		22.742	1		27.97	0.0266818		22.424	1		17.441	31.6251		20.876	1		17.947	7.61582
		Technical replicate 3	23.434	1		24.472	0.487002		22.805	1		27.251	0.0458797		22.744	1		17.754	31.779		22.93	1		17.917	32.2897
	Biological replicate 3	Technical replicate 1	22.908	1		24.509	0.329648		23.086	1		27.763	0.0390915		22.431	1		17.948	22.3624		22.428	1		17.708	26.3549
		Technical replicate 2	22.676	1		24.294	0.325787		22.997	1		27.415	0.0467788		22.381	1		17.636	26.8156		22.383	1		17.536	28.7801
		Technical replicate 3	22.752	1		24.403	0.318419		23.07	1		27.844	0.0365496		22.665	1		18.094	23.7688		22.421	1		17.857	23.6538
				SD	0		SD	0.27028		SD	0		SD	0.0239312		AVERAGE	0		AVERAGE	11.1779		AVERAGE	0		AVERAGE	26.9619
				SE	0		SE	0.0900933		SE	0		SE	0.00797706		SD	0		SD	3.72596		SD	0		SD	8.98732
AHK4-GFP
			35S::AHK4-GFP (1)						35S::AHK4-GFP (2)
			PP2A			AHK4-GFP			PP2A			AHK4-GFP
			Ct	∆∆Ct	Fold change	Ct	∆∆Ct	Fold change	Ct	∆∆Ct	Fold change	Ct	∆∆Ct	Fold change
	Biological replicate 1	Technical replicate 1	22.715	1	1	21.334	2.60449	1.77902	22.686	1	1	20.653	4.09255	3.14204
		Technical replicate 2	22.575	1		21.493	2.11697		22.527	1		20.525	4.00555
		Technical replicate 3	22.931	1		21.696	2.35381		22.509	1		20.995	2.85601
	Biological replicate 2	Technical replicate 1	23.022	1		22.167	1.80876		23	1		21.191	3.50399
		Technical replicate 2	22.788	1		21.957	1.77892		22.989	1		20.994	3.98616
		Technical replicate 3	21.968	1		21.765	1.15109		23.107	1		21.332	3.42238
	Biological replicate 3	Technical replicate 1	22.917	1		22.413	1.41814		22.017	1		20.776	2.36362
		Technical replicate 2	22.59	1		22.172	1.33607		22.085	1		20.59	2.81864
		Technical replicate 3	22.702	1		22.173	1.44293		21.046	1		20.748	1.22944
				SD	0		SD	0.495047		SD	0		SD	0.936859
				SE	0		SE	0.165016		SE	0		SE	0.312286
Supplementary Fig 5b
Western Blot: anti-GFP (A) and anti-actin (B)
Supplementary Fig 5d
	Time	00:00:00	00:00:02	00:00:04	00:00:06	00:00:08	00:00:10	00:00:12	00:00:14	00:00:16	00:00:18	00:00:20	00:00:22	00:00:24.318000	00:00:25.206000	00:00:27.206000	00:00:29.206000	00:00:31.206000	00:00:33.206000	00:00:35.206000	00:00:37.206000	00:00:39.206000	00:00:41.206000	00:00:43.206000	00:00:45.206000	00:00:47.206000
	T° Lum	PER WELL	PER WELL	PER WELL	PER WELL	PER WELL	PER WELL	PER WELL	PER WELL	PER WELL	PER WELL	PER WELL	PER WELL	PER WELL	PER WELL	PER WELL	PER WELL	PER WELL	PER WELL	PER WELL	PER WELL	PER WELL	PER WELL	PER WELL	PER WELL	PER WELL	fluc (3-12)	rluc (15-24)
	C1	872	845	872	997	850	791	708	1050	946	775	818	860	Inject 2	79132	74459	69259	65458	63247	62670	62193	62176	59186	59090	58004	58189	10384	773063
	C2	1146	1078	1016	885	890	958	863	865	1126	919	1023	990	Inject 2	63106	60458	57333	56675	54602	54037	51748	52248	53504	50714	51645	51252	11759	657322
	C3	1266	1163	1499	1065	1109	1179	1227	1085	1313	1312	1105	1092	Inject 2	95787	86626	80337	79890	74866	72885	72361	72920	71337	69214	67972	68564	14415	912759
	C4	1140	1093	873	1236	1204	1100	1298	1180	1180	1329	1380	1150	Inject 2	119313	102964	98333	98317	96053	93398	90837	90847	87746	86929	88990	85156	14163	1138883
35S::GFP
	C6+CK	40775	43198	44890	42381	43394	44265	44094	44226	43854	45959	43348	43863	Inject 2	107498	93504	87365	86384	84753	82040	82774	78874	77845	80010	77536	74914	524247	1013497
	C7+CK	18337	16706	17447	18670	17796	17362	18037	18041	17890	17629	17632	16985	Inject 2	64134	58637	50984	49938	49611	47931	47927	47116	44485	44891	44881	46086	212532	596621
	C8+CK	19975	21011	21303	21914	20940	22080	20509	20427	20794	21334	21544	21169	Inject 2	61211	56028	52658	49833	51744	48525	47871	47573	47665	45295	44431	43666	253000	596500
	C9+CK	20755	19271	19612	19353	20957	19298	19178	19564	20240	19345	19079	19458	Inject 2	66420	59131	54615	50819	50904	49665	49694	47928	48998	48035	45750	44833	236110	616792
	D1	932	923	1059	919	1040	1082	911	700	942	970	1005	1091	Inject 2	131328	115753	115775	107742	108185	105117	105016	106441	101973	103083	100547	101480	11574	1302440
	D2	988	885	858	923	893	718	1077	1127	1090	784	937	795	Inject 2	107467	99307	95450	93315	90405	87661	88037	83733	86357	81910	82214	80235	11075	1076091
	D3	787	733	625	704	753	691	800	858	646	809	562	714	Inject 2	126741	117441	111102	102495	101561	100510	93073	89540	92929	89695	87767	85540	8682	1198394
	D4	1205	1259	1208	865	1061	1367	1285	1134	1192	1019	1207	1043	Inject 2	105875	95072	94263	87523	84023	83393	81326	79495	77962	77980	75519	78049	13845	1020480
35S::GUS
	D6+CK	22476	23817	23743	24642	24322	24662	24445	24041	23342	24660	24918	24749	Inject 2	86664	76666	73180	71107	71133	66997	65328	66093	62824	65154	64562	61139	289817	830847
	D7+CK	19013	19240	19691	17888	19024	20540	19796	19511	19202	18864	19469	18943	Inject 2	70668	60536	56880	56270	54236	52849	52567	50470	50360	49540	48098	49230	231181	651704
	D8+CK	29063	26707	28742	26877	27839	28668	27501	27608	27003	28875	27028	26883	Inject 2	109811	96821	91027	86125	84445	83197	84416	81245	78943	77868	78212	75550	332794	1027660
	D9+CK	29887	27546	29005	29767	29517	30480	29009	29380	28908	29426	28745	27537	Inject 2	120893	115277	105780	104132	99625	97332	97889	93988	94607	92894	91827	92450	349207	1206694
	E1	616	774	909	677	681	561	726	581	723	834	856	755	Inject 2	120451	106434	105197	98833	99914	96871	96520	92647	92758	88570	89838	91029	8693	1179062
	E2	548	804	455	777	604	670	910	800	888	759	590	843	Inject 2	97473	89592	87729	81242	81403	80966	79321	76744	75351	76104	75111	74050	8648	975086
	E3	437	335	411	461	408	458	343	435	479	630	648	613	Inject 2	77903	67634	63252	65103	61943	64248	59707	57304	60937	59113	56467	57218	5658	750829
	E4	437	507	554	557	413	613	561	656	666	573	538	498	Inject 2	69211	62974	57678	55479	54876	53764	51643	51729	51163	49435	50628	50423	6573	659003
35S::AHK4-GFP
	E6+CK	57231	58577	61019	62161	61835	63350	62967	61819	60555	62546	62009	62641	Inject 2	87995	77619	76159	74261	72990	71024	68571	68301	68571	65762	67966	65689	736710	864908
	E7+CK	49621	50059	49613	50443	50865	48339	49287	50206	49735	50769	48864	49339	Inject 2	79426	74553	70046	67391	66548	63840	63052	60916	62617	59722	60042	59150	597140	787303
	E8+CK	52617	51779	52779	52645	52163	51014	52666	51630	50736	50139	51674	52080	Inject 2	106656	89293	88311	83070	79813	78473	77088	77789	74895	75790	74435	75175	621922	980788
	E9+CK	35452	35240	38243	38893	37501	37785	37241	36040	37330	36896	37032	37091	Inject 2	78937	70520	66306	63884	61411	60469	56450	59970	57432	56499	55911	54698	444744	742487
					CK
		35S::GFP	35S::GUS	35S::AHK4-GFP	35S::GFP	35S::GUS	35S::AHK4-GFP
	fluc	10384	11574	8693	524247	289817	736710
		11759	11075	8648	212532	231181	597140
		14415	8682	5658	253000	332794	621922
		14163	13845	6573	236110	349207	444744
	rluc	773063	1302440	1179062	1013497	830847	864908
		657322	1076091	975086	596621	651704	787303
		912759	1198394	750829	596500	1027660	980788
		1138883	1020480	659003	616792	1206694	742487
	fluc/rluc	0.0134323	0.0088864	0.00737281	0.517265	0.348821	0.851778
		0.0178893	0.0102919	0.00886896	0.356226	0.354733	0.758463
		0.0157928	0.0072447	0.00753567	0.424141	0.323837	0.634104
		0.0124359	0.0135671	0.00997416	0.382803	0.289392	0.598992
raw data	average	0.0148875	0.00999753	0.0084379	0.420109	0.329196	0.710834
	stdev	0.00244664	0.00268586	0.00122397	0.0705416	0.0297232	0.116232
	stderror	0.00122332	0.00134293	0.000611987	0.0352708	0.0148616	0.0581161
fold change	average	1	1	1	28.2188	32.9277	84.2431
	stdev	0.164342	0.268652	0.145057	4.7383	2.97306	13.775
	stderror	0.0821708	0.134326	0.0725284	2.36915	1.48653	6.88751
Supplementary Fig 5e
			MOCK
			Col-0 (WT)									35S::AHK4-GFP (1)									35S::AHK4-GFP (2)
			PP2A			ARR7			ARR16			PP2A			ARR7			ARR16			PP2A			ARR7			ARR16
			Ct	∆∆Ct	Fold change	Ct	∆∆Ct	Fold change	Ct	∆∆Ct	Fold change	Ct	∆∆Ct	Fold change	Ct	∆∆Ct	Fold change	Ct	∆∆Ct	Fold change	Ct	∆∆Ct	Fold change	Ct	∆∆Ct	Fold change	Ct	∆∆Ct	Fold change
	Biological replicate 1	Technical replicate 1	22.493	1	1	21.721	1.70764	1	27.219	0.0377861	1	22.711		1	22.314	1.31677	0.578063	26.908	0.0545227	1.06288	23.298	1	1	19.338	2.16145	0.821798	27.647	0.0490705	1.0158
		Technical replicate 2	22.404	1		21.743	1.58118		26.723	0.0501016		22.632			22.044	1.50316		26.71	0.0592106		23.142	1		19.552	1.93724		27.223	0.0590876
		Technical replicate 3	22.52	1		21.82	1.6245		27.19	0.0392817		22.945			22.046	1.86477		27.188	0.0528116		23.264	1		19.269	1.71713		27.571	0.0505201
	Biological replicate 2	Technical replicate 1	23.155	1		22.065	2.12874		27.119	0.0640792		22.27			22.454	0.880259		27.453	0.0275272		22.896	1		20.222	1.65749		27.657	0.0368804
		Technical replicate 2	22.882	1		22.116	1.70055		27.61	0.0377338		22.062			22.146	0.943438		27.491	0.0232118		22.994	1		20.213	1.79129		27.661	0.0393634
		Technical replicate 3	22.729	1		22.192	1.45095		27.882	0.0281056		22.356			22.488	0.912565		26.675	0.0501016		22.877	1		20.302	1.62001		27.164	0.0512253
	Biological replicate 3	Technical replicate 1	22.62	1		21.578	2.05908		27.096	0.0449355		22.307			22.683	0.770571		27.019	0.0381546		21.871	1		18.899	1.02385		26.921	0.0301855
		Technical replicate 2	22.453	1		21.069	2.60991		27.364	0.0332385		22.121			22.508	0.764718		26.674	0.0426001		21.87	1		18.897	0.917004		26.839	0.0319288
		Technical replicate 3	22.448	1		21.317	2.1901		27.089	0.0400793		22.538			22.688	0.90125		26.837	0.050801		22.019	1		19.046	1.18838		26.94	0.0330089
				SD	0		SD	0.197607		SD	0.251173		SD	0		SD	0.201194		SD	0.298753		SD	0		SD	0.223471		SD	0.24767
				SE	0		SE	0.065869		SE	0.0837242		SE	0		SE	0.0670647		SE	0.0995845		SE	0		SE	0.0744903		SE	0.0825566
			IP 5 µM (15 min)
			Col-0 (WT)									35S::AHK4-GFP (1)									35S::AHK4-GFP (2)
			PP2A			ARR7			ARR16			PP2A			ARR7			ARR16			PP2A			ARR7			ARR16
			Ct	∆∆Ct	Fold change	Ct	∆∆Ct	Fold change	Ct	∆∆Ct	Fold change	Ct	∆∆Ct	Fold change	Ct	∆∆Ct	Fold change	Ct	∆∆Ct	Fold change	Ct	∆∆Ct	Fold change	Ct	∆∆Ct	Fold change	Ct	∆∆Ct	Fold change
	Biological replicate 1	Technical replicate 1	22.711	1	1	19.821	7.4127	4.03436	27.078	0.0484621	1.15969	22.479	1	1	19.682	6.94994	3.82204	26.679	0.0544094	1.67027	23.01	1	1	19.338	12.7462	5.20918	26.029	0.123365	2.524
		Technical replicate 2	22.38	1		19.853	5.76372		26.996	0.0407798		22.393	1		19.8	6.03352		26.704	0.0503802		23.157	1		19.552	12.1678		26.298	0.113361
		Technical replicate 3	22.738	1		20.028	6.54322		27.419	0.0389833		22.531	1		19.711	7.06162		26.619	0.0588016		23.212	1		19.269	15.3802
	Biological replicate 2	Technical replicate 1	22.677	1		19.551	8.73011		27.045	0.0484285		22.494	1		19.354	8.81524		26.215	0.0758346		23.03	1		20.222	7.00313		27.032	0.0624134
		Technical replicate 2	22.682	1		19.43	9.52685		26.986	0.0506252		22.485	1		19.457	8.15678		26.189	0.0767335		22.963	1		20.213	6.72717		27.116	0.0562111
		Technical replicate 3	22.828	1		19.549	9.70683		27.28	0.0456893		23.189	1		19.627	11.8105		26.489	0.101532		23.115	1		20.302	7.02744		26.976	0.0688213
	Biological replicate 3	Technical replicate 1	22.528	1		19.561	7.81909		26.541	0.0619393		22.571	1		20.147	5.36657		26.795	0.0535118		22.26	1		18.899	10.2745		25.1	0.139661
		Technical replicate 2	22.239	1		19.482	6.75989		26.493	0.0524105		22.722	1		20.275	5.45281		26.315	0.0828704		22.043	1		18.897	8.85198		25.12	0.118503
		Technical replicate 3	22.399	1		19.691	6.53415		26.781	0.0479608		22.761	1		20.294	5.52893		26.54	0.0728463		22.159	1		19.046	8.6518		24.805	0.159762
				SD	0		SD	0.742291		SD	0.160543		SD	0		SD	1.11044		SD	0.40405		SD	0		SD	1.59183		SD	0.919432
				SE	0		SE	0.24743		SE	0.0535143		SE	0		SE	0.370148		SE	0.134683		SE	0		SE	0.530611		SE	0.306477
			MOCK																		IP 5 µM (15 min)
			Col-0 (WT)						35S::AHK4-GFP (1)						35S::AHK4-GFP (2)						Col-0 (WT)						35S::AHK4-GFP (1)						35S::AHK4-GFP (2)
			PP2A			ARR5			PP2A			ARR5			PP2A			ARR5			PP2A			ARR5			PP2A			ARR5			PP2A			ARR5
			Ct	∆∆Ct	Fold change	Ct	∆∆Ct	Fold change	Ct	∆∆Ct	Fold change	Ct	∆∆Ct	Fold change	Ct	∆∆Ct	Fold change	Ct	∆∆Ct	Fold change	Ct	∆∆Ct	Fold change	Ct	∆∆Ct	Fold change	Ct	∆∆Ct	Fold change	Ct	∆∆Ct	Fold change	Ct	∆∆Ct	Fold change	Ct	∆∆Ct	Fold change
	Biological replicate 1	Technical replicate 1	22.884	1	1	21.771	2.16295	1	22.736	1	1	21.66	2.10818	0.847436	22.628	1	1	20.823	3.49429	1.4954	22.81	1	1	19.056	13.4917	7.14643	22.503	1	1	18.817	12.8705	6.28392	23.063	1	1	18.341	26.3915	9.02694
		Technical replicate 2	22.826	1		21.759	2.09507		22.704	1		21.339	2.57576		22.606	1		20.646	3.89062		22.712	1		18.71	16.0222		22.376	1		18.569	13.9966		23.077	1		18.342	26.6304
		Technical replicate 3	22.876	1		21.744	2.19162		22.728	1		21.49	2.35871		22.805	1		20.795	4.02782		22.931	1		19.064	14.5909		22.52	1		18.827	12.9331		23.155	1		18.602	23.4741
	Biological replicate 2	Technical replicate 1	23.148	1		21.967	2.26734		22.9	1		22.038	1.81756		22.749	1		21.215	2.89588		22.724	1		18.548	18.076		22.646	1		18.641	16.0555		22.84	1		19.14	12.996
		Technical replicate 2	23.198	1		21.867	2.51577		22.999	1		21.729	2.41162		22.563	1		20.986	2.98349		22.586	1		18.518	16.7722		22.541	1		18.276	19.2262		22.91	1		18.878	16.3589
		Technical replicate 3	23.391	1		21.828	2.95468		22.876	1		21.957	1.8908		23.098	1		21.455	3.12315		22.889	1		18.742	17.7162		22.912	1		18.837	16.8538		23.028	1		19.165	14.5505
	Biological replicate 3	Technical replicate 1	23.142	1		21.644	2.82451		22.667	1		21.963	1.62902		22.658	1		20.799	3.62756		22.784	1		18.472	19.8628		22.661	1		18.866	13.8806		22.618	1		18.048	23.7524
		Technical replicate 2	22.369	1		21.36	2.01252		22.68	1		21.752	1.90264		22.31	1		20.421	3.70378		22.276	1		18.354	15.1579		22.5	1		18.641	14.5102		22.644	1		17.975	25.4395
		Technical replicate 3	22.83	1		21.642	2.27837		22.47	1		22.028	1.35849		22.767	1		20.728	4.10961		22.862	1		18.501	20.5491		22.725	1		18.966	13.5385		22.627	1		18.122	22.706
				SD	0		SD	0.139049		SD	0		SD	0.166656		SD	0		SD	0.190133		SD	0		SD	1.00101		SD	0		SD	0.892601		SD	0		SD	2.23093
				SE	0		SE	0.0463497		SE	0		SE	0.0555519		SE	0		SE	0.0633778		SE	0		SE	0.333669		SE	0		SE	0.297534		SE	0		SE	0.743644
Supplementary Fig 5f
	Root length (mm)
	Days after germination (DAG) - includes 4 replicates
		3DAG					4DAG					5DAG					6DAG					7DAG					9DAG
		Seedlings	Col-0	35S::AHK4-GFP (1)	35S::AHK4-GFP (2)		Seedlings	Col-0	35S::AHK4-GFP (1)	35S::AHK4-GFP (2)		Seedlings	Col-0	35S::AHK4-GFP (1)	35S::AHK4-GFP (2)		Seedlings	Col-0	35S::AHK4-GFP (1)	35S::AHK4-GFP (2)		Seedlings	Col-0	35S::AHK4-GFP (1)	35S::AHK4-GFP (2)		Seedlings	Col-0	35S::AHK4-GFP (1)	35S::AHK4-GFP (2)
		1	6.2146	4.4414	3.092		1	11.3556	8.1849	7.0459		1	17.5183	13.6132	11.2913		1	26.4275	20.8916	17.6826		1	36.4005	30.0809	25.6253		1	59.3178	48.9018	46.7706
		2	4.7143	4.4967	4.7797		2	8.6453	7.8934	8.7902		2	13.6162	13.3013	14.153		2	21.1939	20.4475	20.923		2	30.6747	29.6228	30.3244		2	49.1531	46.9163	49.536
		3	7.142	3.803	3.5956		3	11.7733	7.1126	6.5932		3	18.4062	12.4249	10.6776		3	26.3242	19.3871	17.1446		3	36.0953	27.4301	25.2484		3	54.849	46.6609	41.7414
		4	4.7083	3.1328	6.2507		4	9.1569	7.2406	9.5169		4	15.3774	11.8966	14.3718		4	24.0912	19.1215	20.5677		4	34.6027	27.8803	28.3229		4	59.2974	49.1	45.6027
		5	4.597	3.7333	4.5982		5	9.6292	7.561	8.7697		5	15.7524	12.8108	14.0454		5	25.1635	20.2906	20.7343		5	35.0187	28.5296	28.6799		5	60.0151	45.965	47.1449
		6	7.3668	2.9398	3.8349		6	12.2464	5.5996	7.6872		6	18.2476	10.5987	11.8906		6	27.0064	16.943	18.1803		6	36.6704	24.7696	25.9066		6	60.4894	42.8446	43.9311
		7	4.6157	4.4865	4.1294		7	9.1923	8.3881	8.2444		7	14.213	13.2946	13.4053		7	21.2096	20.6409	20.7385		7	29.0554	28.8859	28.8495		7	46.093	46.9205	47.5494
		8	3.2229	2.8395	3.0397		8	7.2309	5.9633	6.9689		8	12.2354	10.5297	10.9228		8	19.5895	17.0958	16.5279		8	29.7254	25.6407	23.2894		8	46.2334	44.2471	37.7303
		9	6.1003	1.8543	4.4269		9	10.8728	5.2859	8.4986		9	16.5506	8.8058	13.0662		9	24.9098	14.8521	20.0441		9	34.3941	21.6995	28.3769		9	55.9368	36.9308	46.8607
		10	6.3064	3.1052	4.707		10	11.2298	6.9983	8.3316		10	17.6433	11.8346	13.8711		10	26.722	18.6068	20.3742		10	37.3444	28.6297	29.6116		10	59.9606	43.4624	49.5872
		11	3.5536	2.9194	2.9976		11	7.9907	6.354	7.1835		11	13.5495	10.8897	12.1996		11	21.5504	16.862	18.208		11	31.9676	24.9964	27.2404		11	53.4899	43.0617	46.3967
		12	4.8609	3.7087	3.8421		12	9.3972	7.1895	7.5189		12	15.5828	11.2288	12.1749		12	24.2719	16.6974	19.0729		12	35.2025	25.3265	27.271		12	58.0152	46.9466	46.0384
		13	5.8316	3.4694	2.6742		13	10.3674	7.258	6.2482		13	16.0103	11.6386	10.0975		13	24.4698	18.1652	15.4212		13	34.7501	26.6872	22.8211		13	56.6112	44.5421	38.8531
		14	4.4558	3.3721	2.8671		14	8.9903	7.0982	6.6846		14	15.3936	11.3712	10.5135		14	23.9896	18.9502	16.0663		14	34.3047	27.6903	23.221		14	55.8503	47.2669	38.9482
		15	4.356	2.6117	3.2518		15	8.8544	5.9447	6.2001		15	14.7221	10.4065	10.3338		15	23.0176	17.1085	16.1144		15	33.0026	25.5043	24.0847		15	55.0447	44.1209	42.322
		16	4.8375	2.7656	3.2939		16	9.1544	6.2609	6.8487		16	14.7714	9.5836	11.0028		16	23.5116	14.8725	16.1637		16	33.924	22.7358	23.932		16	54.8879	39.1026	41.6657
		17		4.0729	2.9904		17		6.8848	6.2927		17		11.1999	10.0928		17		17.8731	14.9243		17		25.9594	22.1589		17		42.9982	39.8276
		18		2.0749	4.6998		18		6.3107	9.1616		18		10.5808	8.8845		18		15.8612	19.4053		18		23.5051	27.6183		18		42.7816	46.8232
		19		3.1022	4.4414		19		6.3029	7.8759		19		10.2334	11.5004		19		15.9593	17.3244		19		24.375	25.258		19		40.639	43.5482
		20		3.3865	3.7478		20		7.609	6.9978		20		9.0835	11.3695		20		15.0456	16.5483		20		23.0651	24.5968		20		39.1218	42.2588
		21		4.6595	3.3823		21		6.6395	6.824		21		9.8854	10.9709		21		15.8547	13.1036		21		24.8697	19.3134		21		44.3902	33.9785
		22		4.0206	3.092		22		6.7165	5.6935		22		10.2466	8.7289		22		15.0948	14.9855		22		21.9495	22.7467		22		38.1762	39.423
		23		3.134	3.092		23		5.3905	6.702		23		10.2964	10.1306		23		16.6427	12.2446		23		24.7422	19.0542		23		44.2105	35.0844
		24		2.9411	4.6403		24		6.4887	4.5213		24		10.46	7.6626		24		17.7865	12.9816		24		26.8669	20.3989		24		46.3808	37.8639
		25		3.1965	2.1825		25		7.4101	4.5213		25		11.7601	8.2559		25		16.1931	14.8172		25		24.7865	22.6685		25		44.6689	41.3717
		26		2.8918			26		5.9838	5.6735		26		10.4222	9.7579		26					26					26
		27		3.2849			27					27					27					27					27
		28		3.6828			28					28					28					28					28
		29		2.2534			29					29					29					29					29
		AVERAGE	5.18023	3.32347	3.74597		AVERAGE	9.75543	6.7719	7.13055		AVERAGE	15.5994	11.0922	11.2066		AVERAGE	23.9655	17.4897	17.2119		AVERAGE	33.9458	25.8492	25.0648		AVERAGE	55.3278	44.0143	42.8343
		SD	1.1899	0.713606	0.905883		SD	1.41261	0.823	1.29431		SD	1.76576	1.26694	1.84268		SD	2.19887	1.88895	2.59362		SD	2.46292	2.33837	3.15644		SD	4.62792	3.24041	4.36579
		SE	0.297475	0.132513	0.181177		SE	0.353153	0.161404	0.253836		SE	0.441441	0.248468	0.361379		SE	0.549716	0.377789	0.518725		SE	0.61573	0.467675	0.631288		SE	1.15698	0.648081	0.873158
Supplementary Fig 5g
	Root growth rate
	5 Days after germination (DAG) seedlings
		Root length (mm)								Root growth rate (mm/day)
		Seedlings	Col-0	35S::AHK4-GFP (1)	35S::AHK4-GFP (2)	35S::GFP	cre1-2			Seedlings	Col-0	35S::AHK4-GFP (1)	35S::AHK4-GFP (2)	35S::GFP	cre1-2
		1	13.5916	13.6132	11.2913	12.1388	16.5578			1	2.71832	2.72264	2.25826	2.42776	3.31156
		2	16.0427	13.3013	14.153	12.58	12.283			2	3.20854	2.66026	2.8306	2.516	2.4566
		3	16.7388	12.4249	10.6776	10.5068	13.422			3	3.34776	2.48498	2.13552	2.10136	2.6844
		4	16.996	11.8966	14.3718	15.0022	11.0491			4	3.3992	2.37932	2.87436	3.00044	2.20982
		5	11.4295	12.8108	14.0454	14.997	12.5469			5	2.2859	2.56216	2.80908	2.9994	2.50938
		6	13.6829	10.5987	11.8906	14.3056	11.0725			6	2.73658	2.11974	2.37812	2.86112	2.2145
		7	16.8307	13.2946	13.4053	11.7908	11.308			7	3.36614	2.65892	2.68106	2.35816	2.2616
		8	17.8393	10.5297	10.9228	12.0883	10.466			8	3.56786	2.10594	2.18456	2.41766	2.0932
		9	17.8375	8.8058	13.0662	12.2289	16.639			9	3.5675	1.76116	2.61324	2.44578	3.3278
		10	16.8969	11.8346	13.8711	13.8849	12.1069			10	3.37938	2.36692	2.77422	2.77698	2.42138
		11	16.6798	10.8897	12.1996	13.3715	15.3388			11	3.33596	2.17794	2.43992	2.6743	3.06776
		12	16.9611	11.2288	12.1749	12.024	10.5778			12	3.39222	2.24576	2.43498	2.4048	2.11556
		13	17.2743	11.6386	10.0975	15.5763	15.7855			13	3.45486	2.32772	2.0195	3.11526	3.1571
		14	14.5255	11.3712	10.5135	14.5431	15.723			14	2.9051	2.27424	2.1027	2.90862	3.1446
		15	17.4588	10.4065	10.3338	15.4922	11.9476			15	3.49176	2.0813	2.06676	3.09844	2.38952
		16	13.5958	9.5836	11.0028	15.4441	14.6639			16	2.71916	1.91672	2.20056	3.08882	2.93278
		17	18.4062	11.1999	10.0928					17	3.68124	2.23998	2.01856
		18	15.5211	10.5808	8.8845					18	3.10422	2.11616	1.7769
		19	15.8858	10.2334	11.5004					19	3.17716	2.04668	2.30008
		20	18.2476	9.0835	11.3695					20	3.64952	1.8167	2.2739
		21	14.2304	9.8854	10.9709					21	2.84608	1.97708	2.19418
		22	12.6664	10.2466	8.7289					22	2.53328	2.04932	1.74578
		23	16.449	10.2964	10.1306					23	3.2898	2.05928	2.02612
		24	17.549	10.46	7.6626					24	3.5098	2.092	1.53252
		25	13.5248	11.7601	8.2559					25	2.70496	2.35202	1.65118
		26	15.3725	10.4222	9.7579					26	3.0745	2.08444	1.95158
		27	16.3469							27	3.26938
		28	15.4531							28	3.09062
		29	14.8484							29	2.96968
		30	14.6758							30	2.93516
		AVERAGE	15.7853	11.0922	11.2066	13.4984	13.218			AVERAGE	3.15705	2.21844	2.24132	2.69968	2.6436
		SD	1.77638	1.26694	1.84268	1.60885	2.22152			SD	0.355276	0.253389	0.368536	0.321769	0.444304
		SE	0.324321	0.248468	0.361379	0.402211	0.55538			SE	0.0648642	0.0496936	0.0722758	0.0804423	0.111076
Supplementary Fig 5h
	Lateral root (LR) density
	9 Days after germination (DAG) seedlings
		number of LR						Root length (mm)						LR density (LR/mm)
		Seedlings	Col-0	35S::AHK4-GFP (1)	35S::AHK4-GFP (2)			Seedlings	Col-0	35S::AHK4-GFP (1)	35S::AHK4-GFP (2)			Seedlings	Col-0	35S::AHK4-GFP (1)	35S::AHK4-GFP (2)
		1	12	10	7			1	59.3178	48.9018	46.7706			1	0.2023	0.204491	0.149667
		2	11	10	8			2	49.1531	46.9163	49.536			2	0.223791	0.213146	0.161499
		3	14	9	8			3	54.849	46.6609	41.7414			3	0.255246	0.192881	0.191656
		4	13	10	7			4	59.2974	49.1	45.6027			4	0.219234	0.203666	0.1535
		5	14	9	10			5	60.0151	45.965	47.1449			5	0.233275	0.195801	0.212112
		6	14	10	8			6	60.4894	42.8446	43.9311			6	0.231446	0.233402	0.182103
		7	13	10	8			7	46.093	46.9205	47.5494			7	0.282038	0.213126	0.168246
		8	13	6	5			8	46.2334	44.2471	37.7303			8	0.281182	0.135602	0.132519
		9	12	9	9			9	55.9368	36.9308	46.8607			9	0.214528	0.243699	0.192059
		10	11	7	10			10	59.9606	43.4624	49.5872			10	0.183454	0.161059	0.201665
		11	14	7	9			11	53.4899	43.0617	46.3967			11	0.261732	0.162557	0.193979
		12	14	7	9			12	58.0152	46.9466	46.0384			12	0.241316	0.149106	0.195489
		13	15	9	5			13	56.6112	44.5421	38.8531			13	0.264965	0.202056	0.12869
		14	13	8	4			14	55.8503	47.2669	38.9482			14	0.232765	0.169252	0.102701
		15	14	8	7			15	55.0447	44.1209	42.322			15	0.254339	0.18132	0.165399
		16	14	7	7			16	54.8879	39.1026	41.6657			16	0.255065	0.179016	0.168004
		17		7	8			17		42.9982	39.8276			17		0.162798	0.200866
		18		6	10			18		42.7816	46.8232			18		0.140247	0.213569
		19		7	7			19		40.639	43.5482			19		0.172248	0.160741
		20		8	8			20		39.1218	42.2588			20		0.20449	0.18931
		21		8	7			21		44.3902	33.9785			21		0.18022	0.206013
		22		7	4			22		38.1762	39.423			22		0.18336	0.101464
		23		10	5			23		44.2105	35.0844			23		0.226191	0.142513
		24		6	8			24		46.3808	37.8639			24		0.129364	0.211283
		25		6				25		44.6689	41.3717			25		0.134322
		AVERAGE	13.1875	8.04	7.41667			AVERAGE	55.3278	44.0143	42.8343			AVERAGE	0.239792	0.182937	0.171877
		SD	1.16726	1.45717	1.76725			SD	4.62792	3.24041	4.36579			SD	0.0275162	0.0316162	0.0331063
		SE	0.291815	0.291433	0.360739			SE	1.15698	0.648081	0.873158			SE	0.00687904	0.00632324	0.00675779
Supplementary Fig 5j
Relative root growth inhibition by cytokinin
		3_DAG					4_DAG					5_DAG					6_DAG					7_DAG					8_DAG					9_DAG
DMSO	Seedlings	Col-0	35S::GFP	cre1-2	35::AHK4-GFP (1)	35::AHK4-GFP (2)	Col-0	35S::GFP	cre1-2	35::AHK4-GFP (1)	35::AHK4-GFP (2)	Col-0	35S::GFP	cre1-2	35::AHK4-GFP (1)	35::AHK4-GFP (2)	Col-0	35S::GFP	cre1-2	35::AHK4-GFP (1)	35::AHK4-GFP (2)	Col-0	35S::GFP	cre1-2	35::AHK4-GFP (1)	35::AHK4-GFP (2)	Col-0	35S::GFP	cre1-2	35::AHK4-GFP (1)	35::AHK4-GFP (2)	Col-0	35S::GFP	cre1-2	35::AHK4-GFP (1)	35::AHK4-GFP (2)
	1	6.3901	5.7313	4.9	2.6814	3.1935	8.5912	9.4573	7.68	6.2464	7.9264	12.4261	13.9132	11.0316	9.3516	12.2416	18.2241	19.9883	15.7646	13.0891	18.2025	23.8755	27.0023	21.8932	17.8064	24.6232	32.6958	37.5856	29.1231	23.9525	33.4422	42.9544	49.267	38.2842	31.0885	43.2788
	2	6.2061	6.5686	2.9356	3.4027	3.0499	8.6465	9.8853	5.189	6.2043	7.7815	12.4886	14.096	8.1794	9.8144	11.2072	17.1825	20.795	12.4381	14.6171	16.3987	24.5012	27.9004	17.2972	20.5515	22.5201	33.3215	38.7438	25.288	28.2489	31.2256	43.9179	51.1219	34.9478	37.2988	41.2402
	3	6.405	6.0318	4.7215	2.9471	2.78	9.5943	9.4591	8.0688	6.2957	6.7513	13.303	14.3838	11.9837	9.6359	10.3729	18.9195	20.4637	17.9747	14.2414	14.6297	26.2629	29.0188	25.4515	19.6649	20.7746	36.1296	39.5719	35.2251	27.3071	29.3225	46.1148	51.7005	46.7544	35.3302	38.6771
	4	8.3171	5.7853	6.5788	3.3576	3.2536	10.9781	9.1471	10.2033	6.2001	6.0203	15.6124	14.51	14.1398	10.698	9.6419	21.0607	20.6128	20.4644	15.836	14.0004	27.5187	28.9732	28.1167	22.8241	19.8176	36.0649	39.7945	38.1746	31.4856	27.7572	45.6335	52.351	50.1613	41.6829	37.3847
	5	5.0003	4.4197	3.0955	3.4111	4.4053	7.5278	7.4245	5.1992	6.7164	7.4509	11.0653	11.2769	8.0388	10.6572	11.3598	16.6878	16.9054	12.7573	15.241	15.8288	21.9575	24.1723	18.4681	21.589	20.2455	30.0595	33.5341	27.5456	29.2214	26.073	39.7885	55.2787	39.0563	37.9053	31.9178
	6	6.9503	4.5532	5.5065	2.5858	3.797	10.3656	8.0238	9.0456	5.8184	7.2184	14.6952	11.1392	12.3365	10.032	11.4248	20.5077	17.4277	16.82	14.7794	16.9721	27.2849	24.5199	21.711	19.9751	23.2197	36.6263	33.7507	28.49	27.143	31.8127	46.8555	44.9217	36.1075	35.8172	41.5069
	7	6.7038	5.2894	6.4454	3.8132	3.5302	10.4124	8.6993	9.5577	6.6455	6.1388	14.9644	12.6081	13.6481	9.9899	9.9563	21.7073	18.7806	19.5056	15.244	15.7399	29.4744	26.1805	27.6791	21.0726	22.6451	40.0156	35.314	37.4034	29.0905	32.2534	51.9079	46.6852	48.7019	37.9095	42.9285
	8	4.6025	5.0947	4.4354	4.9102	6.5283	5.8082	9.3563	6.2056	8.581	9.179	8.5492	13.9805	9.6359	13.4564	12.708	11.6747	21.1147	14.6519	19.6306	19.0878	16.3061	29.5359	21.7068	27.2366	27.1814	23.9657	40.1233	30.9045	37.0745	36.1904	33.0011	53.2023	41.5983	46.7308	46.8715
	9	5.5082	5.5797	4.9289	3.88	4.8465	7.8963	10.217	8.034	8.0166	7.4377	11.7385	15.0936	11.7673	13.4666	10.6241	17.1752	20.7841	17.474	19.7887	15.6022	24.7596	29.7605	23.9452	27.7722	22.2219	34.4172	41.5032	33.1532	37.8463	29.7552	45.5011	53.8685	45.2529	48.6922	39.4379
	10	7.02	5.9609	5.3327	3.4214	4.1991	10.7286	10.1599	8.3681	7.1589	6.3696	15.173	15.0642	12.5469	12.1575	9.2049	21.533	21.711	18.7627	17.6333	12.9557	29.3711	29.2341	25.7286	25.219	18.4609	39.0448	39.601	33.4201	35.6765	25.0308	51.2113	52.0343	43.5218	46.2303	32.8549
	11	7.5002	5.1248	5.6982	3.9629	5.3471	11.3206	8.9669	9.6394	7.0229	9.491	16.3656	12.6569	14.3333	12.3816	12.5307	23.7384	17.9326	20.6945	18.3509	17.905	32.1277	24.8132	27.9405	25.6492	24.3593	43.4688	33.3215	37.2037	35.4173	32.038	56.5014	42.2259	48.7806	45.236	40.7157
	12	5.6544	4.8928	6.0137	4.9667	3.0457	8.8887	8.8118	9.9501	8.4271	5.608	13.053	12.8312	14.3248	13.6824	8.9104	19.6318	18.31	20.014	19.5489	13.9426	27.1724	25.8055	26.8074	26.5527	20.0772	38.4077	35.3008	35.8254	34.2718	27.0629	50.4143	45.5967	46.9051	43.3517	34.9333
	13	5.8941	6.541	5.7211	4.2947		9.2619	10.6883	9.3383	8.456		13.8963	15.7013	13.6956	13.2676		19.3288	22.987	19.0452	19.7653		25.642	31.3606	26.3177	27.4555		33.9447	42.7816	35.1283	37.9461		44.4089	55.0785	46.3775	49.2668
	14	5.5894	3.256	5.3905	3.2506		8.1938	6.2885	8.8466	6.4904		12.1886	10.2586	12.818	10.7491		17.5977	15.6371	18.7032	14.7246		25.0121	23.3681	26.668	21.4092		34.83	32.8502	35.2256	28.3901		46.1639	43.6179	45.3868	38.4528
	15	7.3626	5.7913	3.5476	4.0729		11.2076	9.5101	6.1436	7.7683		16.4413	13.9095	9.5896	11.9747		23.4246	19.8206	14.0208	17.3652		31.9564	29.1054	19.7406	24.0877		41.0261	39.9314	27.3016	32.6122		52.2465	51.5041	36.9368	42.1176
	16	5.9885	4.9523				8.9223	8.1518				13.6685	12.8138				19.2982	19.0674				26.2587	26.6603				34.461	36.6838				45.2708	48.5094
	17	5.997	4.8579				8.9656	8.6855				13.413	13.05				19.1155	18.8396				25.9263	26.5706				33.7151	35.6103				43.5903	47.0831
	18	6.8198	4.3981				10.0277	7.8032				15.0119	13.2724				21.3094	19.3361				28.7501	26.9536				37.5139	38.0987				45.417	50.1053
	19	5.2179	3.0499				7.3301	8.1849				12.3233	11.0857				17.5467	16.7124				24.3257	24.3677				32.9157	35.6013				43.9418	48.3045
	20	5.147	3.3763				7.368	7.0242				13.9053	12.0547				19.2609	18.1935				26.3361	26.0592				35.3957	36.9851				47.5273	50.4703
	21	3.5187	4.1414				9.0192	8.873				12.9676	12.9833				20.0309	19.0776				28.1287	27.7577				40.3649	38.8447				53.6698	52.726
	22	6.0463	3.9858				9.5012	8.7871				14.1266	12.03				19.0657	17.3652				25.6283	23.8701				34.4346	32.7949				44.799	44.6885
	23	6.0637	3.7087				9.8786	9.0017				14.7913	13.4275				21.2818	19.2718				28.9257	27.1291				39.0665	37.975				51.0166	50.5617
	24	5.0436	3.1094				9.9682	10.3198				11.3262	11.4091				16.1667	14.7084				20.2162	17.0677				25.5411	21.4062				32.5497	25.8519
	25	4.7665	4.5417				10.5951	7.4671				11.6874	13.9354				16.0651	19.8669				21.0288	28.7875				27.925	39.9772				35.5353	52.3889
	26	5.4614	4.9944				8.3158	8.757				14.1831	14.2456				20.1596	20.376				27.7381	28.2826				38.7438	39.1663				51.7067	50.5724
	27	6.4165	5.212				9.4885	6.8865				14.1776	15.2806				19.8061	22.3222				26.4444	30.8582				33.9514	41.6535				42.1104	53.5369
	28	6.6851	6.1628				7.9312	7.3926				14.7264	12.1712				21.2355	18.9957				29.0357	28.3184				38.2245	39.2527				49.6781	51.5076
	29	6.5337	4.1456				9.5313	7.7815				15.1225	12.8295				21.3268	20.4619				29.6873	28.8776				39.6334	38.5934				50.9668	50.4539
	30	4.7984	6.0883				7.3536	9.4327				9.8697	12.1358				13.8224	18.562				20.9163	26.6164				27.0738	36.7386				37.1058	47.9049
	31	5.566	5.5936				7.9324	8.8016				11.2131	12.393				15.2524	18.9429				20.3105	27.3497				25.8429	37.6347				55.1639	48.7211
	32	7.0536	5.0887				10.9161	8.2924				15.6869	11.1843				24.1723	17.9645				32.7576	26.7631				43.5998	36.8155				52.7922	47.8484
	33	4.4733	4.0542				8.6898	6.7964				13.6535	13.559				20.9417	19.907				29.2979	27.4475				40.3138	36.5509					47.0674
	34		5.4288					9.2552
	Average	5.96064	4.92678	5.01676	3.66389	3.99802	9.12595	8.64086	8.09795	7.06987	7.28108	13.4489	13.0692	11.8713	11.421	10.8485	19.2197	19.1891	17.2727	16.657	15.9388	26.2101	26.9845	23.9648	23.2577	22.1789	35.2344	37.0936	32.6275	31.7123	30.1637	46.2332	48.9926	43.2515	41.1407	39.3123
	SD	1.00961	0.973031	1.11938	0.71069	1.12406	1.32542	1.08757	1.68787	0.942312	1.20661	1.83666	1.36291	2.14695	1.56315	1.27695	2.75984	1.80515	2.75192	2.32471	1.87581	3.72011	2.67014	3.58638	3.23854	2.46243	5.04343	3.82965	4.19039	4.46177	3.27744	6.0593	5.28128	5.04921	5.40609	4.43274
	SE	0.17575	0.166873	0.289022	0.183499	0.324489	0.230725	0.186517	0.435806	0.243304	0.348319	0.319721	0.237253	0.554339	0.403603	0.368623	0.480426	0.314236	0.710542	0.600238	0.541501	0.647588	0.464812	0.926	0.836187	0.710842	0.877948	0.666657	1.08195	1.15202	0.946115	1.07114	0.919352	1.3037	1.39585	1.27962
		3_DAG					4_DAG					5_DAG					6_DAG					7_DAG					8_DAG					9_DAG
BAP	Seedlings	Col-0	35S::GFP	cre1-2	35::AHK4-GFP (1)	35::AHK4-GFP (2)	Col-0	35S::GFP	cre1-2	35::AHK4-GFP (1)	35::AHK4-GFP (2)	Col-0	35S::GFP	cre1-2	35::AHK4-GFP (1)	35::AHK4-GFP (2)	Col-0	35S::GFP	cre1-2	35::AHK4-GFP (1)	35::AHK4-GFP (2)	Col-0	35S::GFP	cre1-2	35::AHK4-GFP (1)	35::AHK4-GFP (2)	Col-0	35S::GFP	cre1-2	35::AHK4-GFP (1)	35::AHK4-GFP (2)	Col-0	35S::GFP	cre1-2	35::AHK4-GFP (1)	35::AHK4-GFP (2)
	1	2.12	3.0354	2.6219	5.0232	3.7784	3.0907	4.166	4.5255	8.7637	6.9935	3.9148	5.9698	6.461	9.7026	8.3808	4.7491	6.9784	9.8421	9.5938	9.5475	6.039	7.6198	13.4155	9.6257	9.015	7.3085	7.9636	18.0792	9.8114	8.4127	8.3562	8.9734	23.7558	10.2568	9.3299
	2	2.7409	3.4214	4.0092	3.8842	3.4358	3.8872	5.2889	2.7698	6.6467	6.3756	5.1074	6.4628	7.561	8.1543	7.6337	7.1011	8.7277	6.3378	8.4242	8.2492	9.1527	10.4486	15.6052	8.7608	8.4421	13.0802	12.1418	20.7589	9.4268	8.4175	15.5686	14.9771	27.3678	11.9314	8.8629
	3	2.2084	3.1604	3.4346	4.0104	2.7409	3.6041	4.6186	4.6619	7.0458	5.3182	5.129	6.3408	6.9112	8.4518	6.7272	6.4292	7.8934	9.8968	9.7796	7.1714	7.2881	7.4973	14.2882	11.5816	7.2525	8.9044	7.6974	18.3556	15.0913	7.1161	10.1871	8.1705	20.8518	17.6946	7.6661
	4	2.6045	3.9442	2.6568	4.0062	4.4372	3.9292	5.1529	6.0246	6.6136	7.8861	5.994	6.5606	6.348	8.9657	8.3039	7.5465	7.6372	11.4409	11.4091	9.0889	8.4301	7.633	12.4772	14.6699	9.0048	9.9797	7.6997	18.0785	16.9684	9.1659	11.8761	8.5051	24.1945	18.2048	9.1905
	5	2.2504	2.4073	3.9076	3.7303	3.1647	2.4927	3.5331	5.5065	6.7105	6.3149	3.0499	6.3029	8.5738	8.3647	8.5653	4.5748	7.7191	10.7087	8.8624	8.5888	5.7632	8.1879	16.8092	9.6894	8.5131	6.5307	8.3983	21.6677	9.5632	8.6814	7.0777	8.7102	28.2836	10.0609	9.3215
	6	2.6916	2.9309	4.047	4.546	3.1719	4.9625	2.7451	4.5225	2.6321	5.7066	6.6545	4.4852	8.4565	6.6094	6.827	8.0808	6.2806	9.6954	7.6252	7.0927	10.169	7.2309	15.8358	10.523	7.2261	12.3136	9.4639	20.9654	10.645	7.2826	15.1459	9.9093	27.3373	11.9307	7.4684
	7	2.5275	4.5387	2.5798	4.4384	4.0249	3.1689	6.4321	1.4089	7.9468	6.7164	4.3079	8.6477	5.0641	10.151	8.111	5.5979	11.0941	9.3805	8.6639	7.6103	6.9082	13.4768	9.8005	9.9641	8.227	9.6665	16.0078	12.9002	10.6505	8.3184	12.0402	18.5936	17.6685	11.6981	8.6796
	8	2.0256	2.1416	2.2577	3.5999	3.6696	3.7928	3.2777	4.9637	7.4738	6.1448	5.0509	5.3671	5.1843	9.2428	6.7267	5.2715	6.7411	10.9781	11.8923	6.9996	6.7543	6.9719	9.8829	16.1089	7.1011	8.2763	7.8615	12.521	18.7572	7.4522	9.5734	10.2195	16.3985	20.5346	8.0226
	9	1.7281	3.1545	1.6499	6.0799		2.7745	2.9092	5.5167	5.2931		4.2442	4.8128	3.922	6.7195		5.4487	7.7467	9.8739	9.7405		6.2031	9.2019	10.514	12.0576		7.3392	12.2812	13.8963	17.2118		9.2181	14.7463	15.8059	20.3795
	10	2.1765	2.6525	2.0719	5.09		3.6942	3.6725	5.6242	8.2984		6.1869	6.0739	6.348	9.6274		6.708	7.8645	8.7277	8.0124		8.7523	8.4319	14.207	13.6336		11.7835	8.9164	19.2079	16.9713		13.3476	10.5778	25.156	19.1772
	11	3.024	2.7758	1.8267	3.7856		1.7107	4.6199	4.585	7.8831		5.5545	5.6982	4.2629	10.0049		4.5995	6.1316	11.8485	10.4792		7.7281	7.621	12.7844	15.9063		8.6537	8.6134	15.5968	18.382		11.135	11.7186	15.6022	21.424
	12	1.995	2.6117	2.8004	4.3301		2.584	4.5561	6.4177	5.8911		3.6317	5.248	6.5873	7.5483		4.5081	5.9897	11.6085	12.9099		6.0679	7.989	15.9411	11.1541		7.4768	8.655	20.4726	14.5755		9.2717	9.6648	24.5124	17.4287
	13	2.6381	2.6495	3.7465			3.3895	5.7768	5.9434	6.5721		4.1907	5.9549	7.9733	8.7269		5.3658	7.862	6.9274	9.6148		6.2337	7.249	14.7269	15.5358		6.8967	7.5057	19.2007	18.207		7.8777	7.9469	24.133	17.8211
	14	2.7541	2.9411	3.3228			4.6998	4.4588	4.0729			4.9841	6.2987	7.2652			7.6481	7.3289	6.7892	11.8645		6.9647	8.816	13.737			8.5666	11.3929	17.0381			11.3424	13.3734	21.6194
	15	1.7035	2.6538	3.1442			4.6186	4.6259	3.1442			3.2182	6.0331	6.7832			7.1318	7.1696	7.3842			5.1176	7.4606				6.2536	10.7197				7.4768	12.9268	12.3418
	16	2.1561	3.1022				2.8497	3.6984	2.6844			3.4286	5.5762				4.6662	7.1938				5.4614	6.3829				5.5702	8.3286				7.5929	11.8201
	17	2.4812	3.4639				3.1515	4.6054				4.347	7.4659				5.8155	6.8457				6.8054	9.3496				8.2377	12.0485				10.7598	14.0746
	18	1.7876	3.5476				4.8447	4.6199				6.9166	5.6994				8.3052	7.4245				9.9942	8.3694				12.104	9.8859				13.2532	10.8073
	19	3.4243	2.3244				4.6433	4.3211				5.4734	5.5052				6.7561	6.9388				8.8004	7.5934				10.9144	8.1884				12.7411	8.7456
	20	1.9283	1.9211				1.8994	3.1587				2.8281	5.679				4.6433	8.1849				6.6515	8.8611				9.1009	11.3364				11.1554	13.9685
	21	2.0082	2.0052				5.4151	2.9411				6.782	4.8694				7.9643	6.4742				9.1845	7.445				10.0104	7.8976				11.0827	9.0889
	22	2.2504	2.5552				2.9062	3.5824				4.2527	4.424				5.5774	6.3901				6.3029	7.6902				7.4216	9.7928				8.7361	12.0972
	23	3.4316	2.0881				3.8306	3.4303				5.2961	4.9799				5.9056	6.8793				6.4946	9.7248				8.1242	11.183				11.382	12.589
	24	1.5424	2.2258				2.9555	3.568				3.9161	5.7109				6.2086	8.102				9.006	8.5576				11.789	9.7111				13.6578	12.2459
	25	2.6598	2.548				4.9811	3.5331				6.3263	4.6199				7.4654	7.4731				8.4956	7.9882				9.5084	8.2016				9.8697	9.5714
	26	2.1242	3.2038				3.1094	5.022				4.0946	5.9146				5.2438	7.1233				6.889	8.1289				8.7536	8.9879				11.0635	10.0079
	27	2.6003	2.2883				5.4674	3.925				7.2027	5.0845				8.3562	6.5529				9.9509	7.065				13.484	7.3001				15.7272	7.493
	28	2.6291	2.7499				1.6091	4.056				4.5387	4.2562				5.1843	6.3774				5.8575	9.741				7.368	12.5636				7.9992	15.1681
	29	2.3478	2.4783				2.8004	3.8583				5.1554	5.7169				6.4322	7.5742				7.9078	9.8986				10.1149	11.8022				11.7589	13.8393
	30		2.3665				2.6814	3.6317				5.0972	5.9519				7.3362	7.9006				8.5101	9.2819				9.6143	11.557				11.483	13.787
	31		2.114				2.7902	1.7005				5.7096	4.4762				7.1751	6.3726				7.9282	7.7281				9.3937	8.9266				11.2263	10.1817
	32		2.596				3.5535	3.8613					6.2524					8.941					10.3427					12.1376					14.5533
	33		3.4159					5.3748					6.9724					8.1638					9.4086					10.9263					13.0127
	34		2.6219					3.327					5.9026					7.6379					9.0889					11.373					13.8657
	35		2.0647					2.7133					4.6909					5.6935					6.8151					7.2707					8.697
	Average	2.36412	2.76285	2.93847	4.37702	3.55292	3.4965	4.02177	4.52324	6.7516	6.43201	4.92206	5.71443	6.51345	8.6361	7.65945	6.25149	7.35452	9.42931	9.91941	8.04355	7.47781	8.43705	13.5732	12.247	8.09771	9.17869	9.84963	17.7671	14.3278	8.10585	10.9349	11.5608	21.6686	16.0417	8.56769
	SD	0.468619	0.58339	0.794701	0.722807	0.539597	1.03604	0.963382	1.40244	1.57215	0.790723	1.17905	0.912866	1.40804	1.15749	0.792183	1.23498	1.01078	1.82845	1.59882	0.97369	1.43742	1.36439	2.26438	2.61943	0.796368	2.04296	2.0188	3.01048	3.74424	0.734461	2.34132	2.63132	4.98597	4.20517	0.751682
	SE	0.0870204	0.0986109	0.205191	0.208656	0.190776	0.183148	0.162841	0.350609	0.436037	0.279563	0.211763	0.154303	0.363553	0.321031	0.280079	0.22181	0.170853	0.472103	0.427303	0.344252	0.258168	0.230623	0.605181	0.7265	0.281559	0.366927	0.341239	0.804586	1.03846	0.259671	0.420513	0.444775	1.28737	1.1663	0.26576
	DAG									DAG
Col-0	3	4	5	6	7	8	9		35S::GFP	3	4	5	6	7	8	9
DMSO	5.96064	9.12595	13.4489	19.2197	26.2101	35.2344	46.2332	Average	DMSO	4.92678	8.64086	13.0692	19.1891	26.9845	37.0936	48.9926	Average
	1.00961	1.32542	1.83666	2.75984	3.72011	5.04343	6.0593	SD		0.973031	1.08757	1.36291	1.80515	2.67014	3.82965	5.28128	SD
	0.17575	0.230725	0.319721	0.480426	0.647588	0.877948	1.07114	SE		0.166873	0.186517	0.237253	0.314236	0.464812	0.666657	0.919352	SE
BAP	2.36412	3.4965	4.92206	6.25149	7.47781	9.17869	10.9349	Average	BAP	2.76285	4.02177	5.71443	7.35452	8.43705	9.84963	11.5608	Average
	0.468619	1.03604	1.17905	1.23498	1.43742	2.04296	2.34132	SD		0.58339	0.963382	0.912866	1.01078	1.36439	2.0188	2.63132	SD
	0.0870204	0.183148	0.211763	0.22181	0.258168	0.366927	0.420513	SE		0.0986109	0.162841	0.154303	0.170853	0.230623	0.341239	0.444775	SE
cre1-2	5.01676	8.09795	11.8713	17.2727	23.9648	32.6275	43.2515	Average	35S::AHK4-GFP (2)	3.99802	7.28108	10.8485	15.9388	22.1789	30.1637	39.3123	Average
DMSO	1.11938	1.68787	2.14695	2.75192	3.58638	4.19039	5.04921	SD	DMSO	1.12406	1.20661	1.27695	1.87581	2.46243	3.27744	4.43274	SD
	0.289022	0.435806	0.554339	0.710542	0.926	1.08195	1.3037	SE		0.324489	0.348319	0.368623	0.541501	0.710842	0.946115	1.27962	SE
	2.93847	4.52324	6.51345	9.42931	13.5732	17.7671	21.6686	Average		3.55292	6.43201	7.65945	8.04355	8.09771	8.10585	8.56769	Average
BAP	0.794701	1.40244	1.40804	1.82845	2.26438	3.01048	4.98597	SD	BAP	0.539597	0.790723	0.792183	0.97369	0.796368	0.734461	0.751682	SD
	0.205191	0.350609	0.363553	0.472103	0.605181	0.804586	1.28737	SE		0.190776	0.279563	0.280079	0.344252	0.281559	0.259671	0.26576	SE
35S::AHK4-GFP (1)	3.66389	7.06987	11.421	16.657	23.2577	31.7123	41.1407	Average
DMSO	0.71069	0.942312	1.56315	2.32471	3.23854	4.46177	5.40609	SD
	0.183499	0.243304	0.403603	0.600238	0.836187	1.15202	1.39585	SE
	4.37702	6.7516	8.6361	9.91941	12.247	14.3278	16.0417	Average
BAP	0.722807	1.57215	1.15749	1.59882	2.61943	3.74424	4.20517	SD
	0.208656	0.436037	0.321031	0.427303	0.7265	1.03846	1.1663	SE
	DAG							DAG
Col-0	4	5	6	7	8	9	35S::GFP	4	5	6	7	8	9
DMSO	1.53104	2.25629	3.22444	4.3972	5.91118	7.75642	DMSO	1.75386	2.65269	3.89487	5.47711	7.52899	9.94415
BAP	1.47898	2.08198	2.64432	3.16304	3.8825	4.62538	BAP	1.45566	2.06831	2.66194	3.05375	3.56503	4.18438
cre1-2							35S::AHK4-GFP (2)
DMSO	1.61418	2.36633	3.44301	4.77694	6.5037	8.62141	DMSO	1.82117	2.71348	3.98667	5.54747	7.54466	9.83294
BAP	1.53932	2.21662	3.20892	4.61915	6.04637	7.37411	BAP	1.81034	2.15582	2.26392	2.27917	2.28146	2.41145
35S::AHK4-GFP (1)
DMSO	1.92961	3.11718	4.54627	6.34783	8.65536	11.2287
BAP	1.54251	1.97306	2.26625	2.79802	3.27342	3.66499
			5	6	7	8	9
	Col-0	DMSO	0.725253	0.968155	1.17276	1.51397	1.84524
		BAP	0.602998	0.562338	0.518718	0.719456	0.74288
	35S::GFP	DMSO	0.898832	1.24218	1.58224	2.05188	2.41516
		BAP	0.61265	0.593625	0.391815	0.51128	0.619344
	cre1-2	DMSO	0.752145	1.07668	1.33394	1.72675	2.11771
		BAP	0.677295	0.992307	1.41022	1.42723	1.32773
	35S::AHK4-GFP (1)	DMSO	1.18757	1.42909	1.80155	2.30753	2.57335
		BAP	0.430544	0.293194	0.531771	0.475396	0.391573
	35S::AHK4-GFP (2)	DMSO	0.892311	1.27319	1.5608	1.99719	2.28829
		BAP	0.345472	0.108108	0.0152445	0.00229037	0.129988
			5	6	7	8	9
	Col-0	BAP/DMSO	0.831432	0.580835	0.442305	0.47521	0.402593
	35S::GFP	BAP/DMSO	0.681607	0.47789	0.247634	0.249176	0.25644
	cre1-2	BAP/DMSO	0.900484	0.921635	1.05719	0.826538	0.626966
	35S::AHK4-GFP (1)	BAP/DMSO	0.362542	0.205161	0.295174	0.206019	0.152165
	35S::AHK4-GFP (2)	BAP/DMSO	0.387166	0.0849112	0.00976711	0.0011468	0.0568058

## Sheet: S6
	Supplementary Fig 6a			Supplementary Fig 6c				Supplementary Fig 6j				Supplementary Fig 6l
	Profiling			Profiling				Profiling				Profiling
	30 PM from 5 seedlings
		Pearson´s coeficient		Distance [µm]	mCherry	GFP		Distance [µm]	GFP	RFP		Distance [µm]	GFP	mCherry
	Root 1	0.20864		0.000	0	1919		0	123	182		0	38	44
		0.42981		0.105	0	235		0.0425295	120	174		0.0425311	37	52
		0.30259		0.209	352	3185		0.0850591	69	175		0.0850623	40	52
		0.11015		0.314	280	4452		0.127589	111	177		0.127593	49	52
		0.36984		0.418	0	2771		0.170118	114	175		0.170125	57	44
	Root 2	0.2271		0.523	0	2355		0.212648	114	171		0.212656	57	36
		0.30165		0.628	250	2998		0.255177	114	162		0.255187	53	28
		0.42996		0.732	0	2957		0.297707	123	158		0.297718	52	20
		0.42389		0.837	0	2678		0.340236	114	171		0.340249	56	20
		0.36401		0.942	607	1138		0.382766	87	183		0.38278	63	24
		0.45494		1.046	624	3445		0.425295	64.5	188		0.425311	69	32
		0.37235		1.151	0	957		0.467825	61.5	206		0.467842	75	36
	Root 3	0.49237		1.255	0	1826		0.510355	76.5	198		0.510374	78	40
		0.48902		1.360	916	3626		0.552884	90	180		0.552905	79	48
		0.22879		1.465	101	1520		0.595414	90	165		0.595436	79	52
		0.57983		1.569	643	1870		0.637943	88.5	146		0.637967	78	52
		0.23788		1.674	1136	3383		0.680473	84	118		0.680498	72	48
		0.59607		1.778	930	1901		0.723002	73.5	123		0.723029	61	36
		0.31856		1.883	0	1297		0.765532	78	134		0.76556	54	24
		0.25958		1.988	95	2451		0.808061	52.5	171		0.808092	53	16
		0.36547		2.092	0	4319		0.850591	64.5	180		0.850623	59	12
	Root 4	0.25039		2.197	0	8337		0.893121	82.5	182		0.893154	67	16
		0.21247		2.302	0	3523		0.93565	90	161		0.935685	78	16
		0.33193		2.406	942	4449		0.97818	102	144		0.978216	95	16
		0.24469		2.511	0	3501		1.02071	97.5	144		1.02075	119	16
	Root 5	0.36042		2.615	101	6261		1.06324	75	127		1.06328	148	20
		0.47258		2.720	0	5419		1.10577	61.5	123		1.10581	177	20
		0.31129		2.825	788	9043		1.1483	55.5	126		1.14834	197	20
		0.35022		2.929	0	10422		1.19083	55.5	133		1.19087	196	16
		0.26165		3.034	452	5717		1.23336	55.5	129		1.2334	172	16
	Avarage	0.345271		3.138	1271	8754		1.27589	55.5	131		1.27593	146	20
	±SD	0.112721		3.243	0	15371		1.31842	57	120		1.31847	149	24
				3.348	0	18127		1.36095	66	134		1.361	187	24
				3.452	497	16464		1.40348	84	140		1.40353	233	24
				3.557	2166	14700		1.446	91.5	140		1.44606	257	24
				3.662	2271	15956		1.48853	111	156		1.48859	256	20
				3.766	1397	14173		1.53106	117	185		1.53112	245	20
				3.871	5862	9081		1.57359	90	205		1.57365	238	24
				3.975	1662	10412		1.61612	82.5	207		1.61618	235	32
				4.080	1845	10227		1.65865	76.5	181		1.65871	243	40
				4.185	550	12325		1.70118	57	181		1.70125	266	48
				4.289	478	11569		1.74371	64.5	176		1.74378	295	56
				4.394	808	6646		1.78624	60	193		1.78631	307	68
				4.498	126	6461		1.82877	67.5	202		1.82884	296	84
				4.603	143	5840		1.8713	81	210		1.87137	275	108
				4.708	34	4826		1.91383	87	203		1.9139	251	136
				4.812	0	3188		1.95636	87	191		1.95643	218	176
				4.917	175	1848		1.99889	88.5	175		1.99896	181	224
				5.022	373	3299		2.04142	63	176		2.04149	161	272
				5.126	606	758		2.08395	67.5	185		2.08403	174	296
				5.231	0	897		2.12648	76.5	203		2.12656	205	296
				5.335	0	965		2.16901	85.5	207		2.16909	230	276
				5.440	0	1813		2.21154	94.5	207		2.21162	240	244
				5.545	0	1814		2.25407	100.5	214		2.25415	244	212
				5.649	516	1440		2.2966	108	204		2.29668	258	176
				5.754	0	912		2.33913	90	223		2.33921	278	144
				5.858	0	1405		2.38165	79.5	222		2.38174	288	116
				5.963	341	513		2.42418	109.5	235		2.42427	276	100
				6.068	0	346		2.46671	130.5	237		2.46681	245	84
				6.172	0	919		2.50924	150	225		2.50934	207	72
				6.277	0	1360		2.55177	180	208		2.55187	176	60
				6.382	402	1348		2.5943	183	203		2.5944	155	56
				6.486	0	935		2.63683	175.5	213		2.63693	139	56
				6.591	0	1014		2.67936	183	234		2.67946	121	52
				6.695	550	602		2.72189	184.5	251		2.72199	100	44
				6.800	0	790		2.76442	187.5	249		2.76452	81	32
				6.905	672	1548		2.80695	198	235		2.80705	69	28
				7.009	0	1300		2.84948	202.5	233		2.84959	63	24
				7.114	79	899		2.89201	213	284		2.89212	60	28
								2.93454	210	320		2.93465	57	28
								2.97707	217.5	350		2.97718	55	28
								3.0196	259.5	354		3.01971	61	28
								3.06213	264	354		3.06224	74	28
								3.10466	262.5	344		3.10477	83	32
								3.14719	285	356		3.1473	81	36
								3.18972	339	387		3.18983	71	36
								3.23225	417	431		3.23237	62	28
								3.27478	519	491		3.2749	56	20
								3.3173	519	516		3.31743	49	16
								3.35983	544.5	518		3.35996	44	16
								3.40236	628.5	555		3.40249	44	16
								3.44489	648	615		3.44502	52	16
								3.48742	637.5	677		3.48755	62	16
								3.52995	610.5	767		3.53008	72	20
								3.57248	541.5	872		3.57262	79	20
								3.61501	492	938		3.61515	80	24
								3.65754	481.5	1087		3.65768	70	28
								3.70007	517.5	1254		3.70021	53	28
								3.7426	609	1207		3.74274	39	32
								3.78513	709.5	1362		3.78527	38	36
								3.82766	757.5	1500		3.8278	49	32
								3.87019	756	1732		3.87033	59	28
								3.91272	783	1943		3.91286	59	20
								3.95525	829.5	2235		3.9554	51	12
								3.99778	883.5	2731		3.99793	42	8
								4.04031	916.5	3041		4.04046	42	4
								4.08284	960	3285		4.08299	49	4
								4.12537	1119	3237
								4.1679	1218	3156
								4.21043	1230	2972
								4.25295	997.5	2575
								4.29548	883.5	2326
								4.33801	769.5	1962
								4.38054	607.5	1738
								4.42307	532.5	1738
								4.4656	519	1453
								4.50813	669	1332
								4.55066	747	1264
								4.59319	882	1327
								4.63572	906	1407
								4.67825	906	1544
								4.72078	904.5	1823
								4.76331	792	1935
								4.80584	651	1970
								4.84837	535.5	1935
								4.8909	433.5	1800
								4.93343	357	1627
								4.97596	298.5	1326
								5.01849	274.5	1165
								5.06102	273	1065
								5.10355	253.5	1015
								5.14608	234	981
								5.1886	210	914
								5.23113	174	847
								5.27366	172.5	752
								5.31619	162	580
								5.35872	157.5	499
								5.40125	135	446
								5.44378	108	372
								5.48631	121.5	340
								5.52884	141	307
								5.57137	133.5	267
								5.6139	138	245
								5.65643	138	242
								5.69896	111	261
								5.74149	100.5	280
								5.78402	102	280
								5.82655	114	252
								5.86908	127.5	222
								5.91161	129	191
								5.95414	114	177
								5.99667	97.5	200
								6.0392	97.5	225
								6.08173	75	215
								6.12426	61.5	205
								6.16678	57	190
								6.20931	75	186
								6.25184	81	181
								6.29437	84	183
								6.3369	93	184
								6.37943	87	196
								6.42196	82.5	191
								6.46449	87	191
								6.50702	91.5	192
								6.54955	88.5	178
								6.59208	85.5	179
								6.63461	79.5	182
								6.67714	60	185
								6.71967	60	190
								6.7622	54	197
								6.80473	78	198
								6.84726	81	183
								6.88979	72	169
								6.93232	76.5	194
								6.97485	75	213
								7.01738	82.5	231
								7.05991	96	236
								7.10243	100.5	240
								7.14496	111	217
								7.18749	99	223
								7.23002	102	224
								7.27255	96	209
								7.31508	72	209
								7.35761	63	207
								7.40014	70.5	199
								7.44267	75	200
								7.4852	81	202
								7.52773	88.5	197
								7.57026	75	205
								7.61279	63	218
								7.65532	67.5	222
								7.69785	69	241
								7.74038	79.5	264
								7.78291	81	265
								7.82544	87	265
								7.86797	81	275
								7.9105	73.5	241
								7.95303	69	232
								7.99556	73.5	223
								8.03808	87	216
								8.08061	87	235
								8.12314	93	269
								8.16567	85.5	311
								8.2082	66	350
								8.25073	67.5	365
								8.29326	132	394
								8.33579	148.5	422
								8.37832	174	422
								8.42085	156	437
								8.46338	148.5	431
								8.50591	138	395
								8.54844	130.5	370
								8.59097	126	344
								8.6335	105	333
								8.67603	105	350
								8.71856	93	389
								8.76109	103.5	409
								8.80362	96	433
								8.84615	91.5	434
								8.88868	100.5	395
								8.93121	90	367
								8.97373	81	339
								9.01626	78	345
								9.05879	82.5	366
								9.10132	78	399
								9.14385	96	412
								9.18638	96	412
								9.22891	124.5	407
								9.27144	132	413
								9.31397	136.5	419
								9.3565	139.5	383
								9.39903	132	401
								9.44156	132	426
								9.48409	108	409
								9.52662	103.5	412
								9.56915	102	405
								9.61168	129	388
								9.65421	133.5	394
								9.69674	138	386
								9.73927	145.5	411
								9.7818	135	394
								9.82433	115.5	393
								9.86686	85.5	412
								9.90938	69	408
								9.95191	61.5	387
								9.99444	57	372
								10.037	66	350
								10.0795	84	313
								10.122	72	294
								10.1646	87	284
								10.2071	96	279
								10.2496	109.5	286

## Sheet: S Table1
Supplementary Table1
	d5-RFP	LRC cells	Epidermis	W18	LRC cells	Epidermis	W22	LRC cells	Epidermis	W34	LRC cells	Epidermis	W13	LRC cells	Epidermis	W2	LRC cells	Epidermis	W9	LRC cells	Epidermis
		0.68825	0.42668		0.73201	0.79115		0.80211	0.51798		0.5948	0.26966		0.2852	0.67751		-0.1175	-0.02152		-0.22926	0
		0.43035	0.53438		0.64766	0.53755		0.70628	0.68712		0.09077	0.16438		0.36591	0.13531		-0.08695	-0.71406		0	0
		0.47571	0.45838		0.71946	0.55171		0.51095	0.47447		0.30137	0.25507		0.31751	0.15086		-0.14574	-0.27526		0	0
		0.57684	0.44401		0.76019	0.80732		0.52299	0.52988		0.3492	0.57094		0.28676	0.27502		-0.45742	0		0	0
		0.73743	0.53785		0.70299	0.64864		0.81119	0.35147		0.11704	0.63603		0.41847	0.29778		-0.06192	0		0	0
		0.51172	0.5508		0.60061	0.3367		0.49601	0.49037		0.33334	0.55592		0.40832	0.23327		-0.16493	0		0	0
		0.60929	0.48252		0.51952	0.51406		0.71675	0.74158		0.58674	0.20917		0.12754	0.19098		-0.3868	0		0	0
		0.41841	0.55203		0.7299	0.70319		0.78741	0.33625		0.6171	0.33189		0.344	0.18128		-0.13274	0		0	0
		0.57548			0.69305	0.52352		0.56367	0.51913		0.21319	0.51312		0.00977	0.26735		-0.2003	-0.27816		0	0
		0.50163			0.67713	0.38153		0.73455	0.55859		0.56828	0.47633		0.13852	0.21148		-0.14019	-0.26093		0	0
		0.61776			0.59839	0.61427		0.69056	0.64766		0.4741	0.38751		0.51852	0.21785		0.00327	0.1481		0	0
		0.66358			0.61895	0.62551		0.66667	0.43802			0.74711		0.34407	0.60015		-0.04285	-0.20812		0	0
		0.68281			0.65883	0.52024		0.79425	0.56451			0.66673		0.1333	0.235		-0.04229	-0.33383		-0.59343	0
		0.78867			0.57342	0.51735		0.70894	0.55847			0.24299		0.27523	0.31221		-0.00591	-0.18134		-0.39545	0
		0.73012			0.7744	0.45833		0.63826	0.62566			0.54278			0.45123		-0.27108	-0.28795		-0.28725	0
		0.73405			0.83862	0.55839		0.76143	0.40873			0.45321			0.49059			-0.21828		-0.11373	0
		0.61292			0.80227	0.55974		0.76438				0.24421			0.38248			-0.39234		-0.34503	0
		0.61274			0.463	0.59485		0.65598				0.23331			0.43431						0
		0.5923			0.69082	0.58821						0.30859
		0.71113			0.50968	0.41022						0.17803
					0.65999							0.50193
					0.68756							0.60871
												0.37311
												0.67936
												0.51815
	Average	0.61356	0.498331	Average	0.666293	0.562124	Average	0.685132	0.528118	Average	0.385994	0.42673	Average	0.283794	0.319148	Average	-0.150223	-0.177864	Average	-0.115538	0
	SD	0.105966	0.0513094	SD	0.095306	0.120091	SD	0.102632	0.113345	SD	0.194664	0.175663	SD	0.137902	0.155392	SD	0.133238	0.207339	SD	0.185179	0
	SE	0.0236947	0.0181406	SE	0.0203193	0.0268532	SE	0.0241906	0.0283362	SE	0.0586935	0.0351326	SE	0.0368558	0.0366262	SE	0.0344018	0.0502871	SE	0.0449124	0
